# Supplementary material for: LINC00629 protects osteosarcoma cell from ER stress-induced apoptosis and facilitates tumour progression by elevating KLF4 stability
Source: J Exp Clin Cancer Res. 2022 Dec 20;41:354. doi: 10.1186/s13046-022-02569-x (PMC9764730; doi:10.1186/s13046-022-02569-x)
Supplement: Supplementary file 7 — Additional file 7: Supplementary Table 1. The shRNAs used in the article. [file 13046_2022_2569_MOESM7_ESM.xlsx]

## Sheet: Sheet1
The shRNA sequence used in the article
gene	No.1	No.2
LINC00629	CGTGAGTTTATAAGCGGAT	GGGTTGTAGTAGGTGTATA
KLF4	TTGGTGAGTCTTGGTTCTAA	CAGAACAAATGTGTTTTTCT
LAMA4	GCCTAAAGCAAGTCAGAATAA	CCCATGATATGAGGGATAA
