# Supplementary material for: LINC00629 protects osteosarcoma cell from ER stress-induced apoptosis and facilitates tumour progression by elevating KLF4 stability
Source: J Exp Clin Cancer Res. 2022 Dec 20;41:354. doi: 10.1186/s13046-022-02569-x (PMC9764730; doi:10.1186/s13046-022-02569-x)
Supplement: Supplementary file 8 — Additional file 8: Supplementary Table 2. The primers used in the article. [file 13046_2022_2569_MOESM8_ESM.xlsx]

## Sheet: Sheet1
The primers used in the article
gene	Forward Primers 5'> 3'	Reverse Primers 5'> 3'
LINC00629	AACCTGTTTATGCACCCTCC	AGTGTCCTCATAACATGGCAG
LINC02591	CTTGTCTTCCGTTCTGTCCTC	TGGCCCATAAAGCTTCTCTG
LINC02604	TCAGCTCCTGTTTAATGGCG	GGACACTCAGAGGTACAAGTTG
LINC01733	ACCTACTTTTGTCCCTTGATCTC	TCTGCTTTACTATGCATGAGGG
LINC00632	GACACCCCTGACATCACATAC	TGGGAGAGTCTTTGTGTCATG
Actin	ATCAAGATCATTGCTCCTCCTGAG	CTGCTTGCTGATCCACATCTG
LAMA4	TTCGAACACCAGCTGACAAC	AGGTAACCATTGCGCATTTC
