# Supplementary material for: LINC00629 protects osteosarcoma cell from ER stress-induced apoptosis and facilitates tumour progression by elevating KLF4 stability
Source: J Exp Clin Cancer Res. 2022 Dec 20;41:354. doi: 10.1186/s13046-022-02569-x (PMC9764730; doi:10.1186/s13046-022-02569-x)
Supplement: Supplementary file 9 — Additional file 9: Supplementary Table 3. The altered LncRNAs under 3 μM TM treatment. [file 13046_2022_2569_MOESM9_ESM.xlsx]

## Sheet: Sheet1
#ID	Symbol	TM0h_Count	TM36h_Count	TM0h_FPKM	TM36h_FPKM	FDR	log2FC	regulated
MSTRG.39606.24	MSTRG.39606.24	108798	0	1152.66	0	8.33568e-22	-19.7755	down
MSTRG.18530.6	MSTRG.18530.6	0	29102	0	320.781	2.30468e-18	17.7859	up
MSTRG.39606.23	MSTRG.39606.23	5912	0	46.0777	0	2.21691e-14	-15.5737	down
MSTRG.17610.5	MSTRG.17610.5	5373	0	3.03955	0	2.85857e-14	-15.4358	down
MSTRG.39606.26	MSTRG.39606.26	5230	0	40.2038	0	2.85857e-14	-15.3969	down
MSTRG.17610.4	MSTRG.17610.4	4605	0	2.5029	0	5.26919e-14	-15.2132	down
MSTRG.42788.5	MSTRG.42788.5	0	2943	0	181.89	1.07153e-12	14.4802	up
MSTRG.18567.4	MSTRG.18567.4	2462	0	57.8164	0	1.96084e-12	-14.3099	down
MSTRG.59958.2	MSTRG.59958.2	0	2480	0	9.6992	2.42483e-12	14.2333	up
MSTRG.42788.4	MSTRG.42788.4	0	2304	0	149.188	3.44401e-12	14.1271	up
MSTRG.18530.3	MSTRG.18530.3	3310	2	170.938	0.088423	6.70011e-12	-10.6898	down
MSTRG.15373.14	MSTRG.15373.14	1592	0	5.63382	0	1.96682e-11	-13.681	down
MSTRG.30838.2	MSTRG.30838.2	0	1325	0	1.57979	8.25371e-11	13.329	up
MSTRG.51421.2	MSTRG.51421.2	0	1070	0	1.91649	2.89432e-10	13.0207	up
MSTRG.11882.16	MSTRG.11882.16	0	1031	0	1.10151	3.40364e-10	12.9671	up
ENST00000649580	BACE1-AS-203	947	0	3.26367	0	3.70908e-10	-12.9316	down
MSTRG.47667.1	MSTRG.47667.1	0	983	0	1.68904	3.89703e-10	12.8983	up
ENST00000569384	TUG1-207	0	979	0	3.47423	3.89703e-10	12.8924	up
MSTRG.4108.29	MSTRG.4108.29	0	867	0	0.805911	7.84869e-10	12.7172	up
MSTRG.51098.22	MSTRG.51098.22	797	0	17.7511	0	8.65289e-10	-12.6829	down
MSTRG.66061.2	MSTRG.66061.2	0	829	0	1.26623	9.37892e-10	12.6525	up
MSTRG.51994.1	MSTRG.51994.1	0	761	0	0.763605	1.51985e-09	12.5291	up
MSTRG.47653.9	MSTRG.47653.9	0	730	0	1.87463	1.85928e-09	12.4691	up
ENST00000450589	GAS5-221	1180	2	29.5018	0.025695	1.85928e-09	-9.20183	down
MSTRG.51098.8	MSTRG.51098.8	675	0	14.4287	0	1.92036e-09	-12.4432	down
MSTRG.51098.29	MSTRG.51098.29	664	0	17.6071	0	2.05569e-09	-12.4195	down
MSTRG.47670.1	MSTRG.47670.1	0	698	0	1.75873	2.10925e-09	12.4044	up
MSTRG.47666.1	MSTRG.47666.1	0	675	0	2.13398	2.4304e-09	12.3561	up
ENST00000639185	JPX-212	635	0	1.03811	0	2.4304e-09	-12.3551	down
MSTRG.70680.13	MSTRG.70680.13	580	0	1.83203	0	4.07882e-09	-12.2244	down
MSTRG.55988.2	MSTRG.55988.2	0	591	0	1.27628	5.07947e-09	12.1644	up
ENST00000574306	MIR22HG-208	0	576	0	3.28053	5.79159e-09	12.1273	up
MSTRG.51098.9	MSTRG.51098.9	535	0	11.775	0	6.13684e-09	-12.1079	down
MSTRG.47667.2	MSTRG.47667.2	0	560	0	0.971469	6.51696e-09	12.0867	up
MSTRG.60974.1	MSTRG.60974.1	506	0	1.58986	0	8.16352e-09	-12.0276	down
ENST00000540725	SNHG1-213	6	1623	0.067683	17.6609	8.81767e-09	7.9636	up
MSTRG.60135.1	MSTRG.60135.1	0	519	0	2.64499	9.46797e-09	11.977	up
MSTRG.19463.24	MSTRG.19463.24	0	515	0	2.71986	9.68117e-09	11.9659	up
MSTRG.47665.1	MSTRG.47665.1	3	1059	0.003237	1.62089	9.86045e-09	8.31941	up
MSTRG.56048.2	MSTRG.56048.2	479	0	0.682773	0	9.9048e-09	-11.9485	down
MSTRG.47662.1	MSTRG.47662.1	0	502	0	0.753821	1.04462e-08	11.929	up
MSTRG.4185.2	MSTRG.4185.2	470	0	0.570103	0	1.04462e-08	-11.9211	down
MSTRG.36215.2	MSTRG.36215.2	0	499	0	0.573209	1.04462e-08	11.9204	up
MSTRG.51808.4	MSTRG.51808.4	0	495	0	1.93322	1.07422e-08	11.9087	up
MSTRG.21238.2	MSTRG.21238.2	0	492	0	1.60326	1.09154e-08	11.9	up
MSTRG.17124.6	MSTRG.17124.6	454	0	0.693839	0	1.18332e-08	-11.8712	down
MSTRG.70680.11	MSTRG.70680.11	0	481	0	1.43464	1.18332e-08	11.8674	up
MSTRG.44151.1	MSTRG.44151.1	451	0	2.19791	0	1.18332e-08	-11.8616	down
MSTRG.18530.1	MSTRG.18530.1	620	1	34.0233	0	1.18332e-08	-9.18879	down
MSTRG.55993.1	MSTRG.55993.1	0	469	0	2.89817	1.31238e-08	11.8309	up
MSTRG.28443.1	MSTRG.28443.1	440	0	0.799398	0	1.32186e-08	-11.826	down
MSTRG.47662.3	MSTRG.47662.3	0	457	0	0.685288	1.45846e-08	11.7935	up
MSTRG.60009.2	MSTRG.60009.2	0	456	0	0.732941	1.45846e-08	11.7904	up
MSTRG.51098.1	MSTRG.51098.1	424	0	20.9254	0	1.55618e-08	-11.7726	down
MSTRG.55131.1	MSTRG.55131.1	0	448	0	0.894093	1.57143e-08	11.7649	up
MSTRG.41225.13	MSTRG.41225.13	417	0	0.965501	0	1.64356e-08	-11.7485	down
MSTRG.15373.15	MSTRG.15373.15	1	609	0.000614	2.04115	1.64356e-08	8.99839	up
ENST00000565113	DNAAF4-CCPG1-201	0	431	0	1.40382	1.88718e-08	11.7091	up
MSTRG.55278.21	MSTRG.55278.21	839	3	1.26875	0.003183	1.88718e-08	-8.15428	down
MSTRG.56168.18	MSTRG.56168.18	0	428	0	0.499861	1.92154e-08	11.699	up
MSTRG.59949.15	MSTRG.59949.15	400	0	1.73603	0	1.97309e-08	-11.6885	down
MSTRG.14226.16	MSTRG.14226.16	0	423	0	2.89121	1.97309e-08	11.682	up
MSTRG.54599.2	MSTRG.54599.2	389	0	1.18301	0	2.2575e-08	-11.6483	down
MSTRG.37497.2	MSTRG.37497.2	380	0	0.907046	0	2.55302e-08	-11.6145	down
MSTRG.27739.6	MSTRG.27739.6	375	0	0.546965	0	2.7622e-08	-11.5954	down
MSTRG.21366.3	MSTRG.21366.3	374	0	1.00371	0	2.76381e-08	-11.5916	down
MSTRG.25373.2	MSTRG.25373.2	0	386	0	3.35294	3.19729e-08	11.55	up
MSTRG.60974.2	MSTRG.60974.2	1	531	0.000229	1.59718	3.20422e-08	8.8007	up
MSTRG.5841.1	MSTRG.5841.1	361	0	1.19257	0	3.26065e-08	-11.5406	down
MSTRG.60072.1	MSTRG.60072.1	0	375	0	1.28796	3.67009e-08	11.5083	up
MSTRG.18567.3	MSTRG.18567.3	352	0	6.73192	0	3.67964e-08	-11.5042	down
MSTRG.718.4	MSTRG.718.4	0	360	0	4.34056	4.61205e-08	11.4495	up
MSTRG.10320.6	MSTRG.10320.6	338	0	0.535405	0	4.62913e-08	-11.4456	down
MSTRG.47664.1	MSTRG.47664.1	0	358	0	2.26689	4.64737e-08	11.4414	up
MSTRG.43614.6	MSTRG.43614.6	0	357	0	2.07401	4.66676e-08	11.4374	up
MSTRG.5725.1	MSTRG.5725.1	0	353	0	1.27479	4.85632e-08	11.4211	up
MSTRG.17604.2	MSTRG.17604.2	0	351	0	0.605201	4.9671e-08	11.4129	up
MSTRG.47661.2	MSTRG.47661.2	0	348	0	0.924887	5.17457e-08	11.4006	up
ENST00000356906	NBR2-201	0	342	0	5.22222	5.69776e-08	11.3755	up
MSTRG.60049.1	MSTRG.60049.1	316	0	1.27429	0	6.28703e-08	-11.3486	down
MSTRG.868.4	MSTRG.868.4	311	0	0.36756	0	6.86748e-08	-11.3256	down
MSTRG.47661.1	MSTRG.47661.1	0	330	0	0.864009	6.86748e-08	11.324	up
MSTRG.42700.13	MSTRG.42700.13	0	328	0	0.627002	7.0484e-08	11.3152	up
MSTRG.37239.5	MSTRG.37239.5	307	0	0.667528	0	7.23684e-08	-11.3069	down
ENST00000570269	AC093010.3-201	6	988	0.006226	0.970829	7.90424e-08	7.2476	up
MSTRG.56535.10	MSTRG.56535.10	300	0	0.570065	0	8.09946e-08	-11.2736	down
MSTRG.5115.2	MSTRG.5115.2	298	0	0.456631	0	8.32852e-08	-11.264	down
MSTRG.36491.2	MSTRG.36491.2	297	0	0.868612	0	8.39868e-08	-11.2591	down
ENST00000575034	AC124319.2-201	0	309	0	1.26282	9.36541e-08	11.2292	up
MSTRG.22217.2	MSTRG.22217.2	0	306	0	0.928994	9.84391e-08	11.2151	up
MSTRG.61104.3	MSTRG.61104.3	1	419	0.001242	2.49896	1.00813e-07	8.45904	up
MSTRG.65415.2	MSTRG.65415.2	5	832	0.006717	1.08283	1.03433e-07	7.25704	up
MSTRG.5147.2	MSTRG.5147.2	284	0	2.23019	0	1.03433e-07	-11.1946	down
MSTRG.5147.1	MSTRG.5147.1	0	300	0	2.19016	1.06674e-07	11.1865	up
MSTRG.18034.1	MSTRG.18034.1	278	0	2.09462	0	1.17247e-07	-11.1638	down
MSTRG.21971.3	MSTRG.21971.3	274	0	1.64027	0	1.26366e-07	-11.1429	down
MSTRG.58646.5	MSTRG.58646.5	271	0	1.2988	0	1.33435e-07	-11.127	down
MSTRG.66179.20	MSTRG.66179.20	0	286	0	0.606739	1.33614e-07	11.1176	up
MSTRG.43559.6	MSTRG.43559.6	0	286	0	2.66687	1.33614e-07	11.1176	up
MSTRG.42788.6	MSTRG.42788.6	23	2569	1.5001	160.082	1.36822e-07	6.70878	up
MSTRG.47591.12	MSTRG.47591.12	268	0	0.776022	0	1.36822e-07	-11.111	down
MSTRG.11420.17	MSTRG.11420.17	265	0	2.19201	0	1.43343e-07	-11.0947	down
MSTRG.59439.1	MSTRG.59439.1	0	281	0	1.70984	1.43343e-07	11.0922	up
MSTRG.3289.3	MSTRG.3289.3	258	0	1.34638	0	1.66128e-07	-11.0561	down
MSTRG.12789.2	MSTRG.12789.2	353	1	1.47296	0.001972	1.72311e-07	-8.3764	down
MSTRG.19463.22	MSTRG.19463.22	255	0	1.44942	0	1.74566e-07	-11.0393	down
MSTRG.5841.2	MSTRG.5841.2	0	270	0	0.864769	1.76963e-07	11.0346	up
MSTRG.2135.1	MSTRG.2135.1	436	2	2.0616	0.00743	1.88021e-07	-7.7657	down
MSTRG.3197.20	MSTRG.3197.20	250	0	1.41942	0	1.90644e-07	-11.0107	down
MSTRG.24057.2	MSTRG.24057.2	0	265	0	0.480891	1.93396e-07	11.0076	up
MSTRG.36042.3	MSTRG.36042.3	246	0	1.08526	0	2.03372e-07	-10.9875	down
MSTRG.65415.1	MSTRG.65415.1	246	0	0.34859	0	2.03372e-07	-10.9875	down
MSTRG.51098.19	MSTRG.51098.19	246	0	9.2247	0	2.03372e-07	-10.9875	down
MSTRG.55131.2	MSTRG.55131.2	246	0	0.521273	0	2.03372e-07	-10.9875	down
MSTRG.11882.21	MSTRG.11882.21	0	261	0	0.457864	2.03372e-07	10.9857	up
MSTRG.41225.14	MSTRG.41225.14	245	0	0.566691	0	2.06498e-07	-10.9816	down
ENST00000624945	AC003681.1-201	0	258	0	0.078205	2.14822e-07	10.969	up
MSTRG.55984.1	MSTRG.55984.1	0	254	0	0.671442	2.29099e-07	10.9465	up
MSTRG.29451.2	MSTRG.29451.2	235	0	3.13071	0	2.56996e-07	-10.9215	down
MSTRG.69854.1	MSTRG.69854.1	2	429	0.01789	4.7429	2.69087e-07	7.57323	up
MSTRG.12932.4	MSTRG.12932.4	0	242	0	0.919163	3.01652e-07	10.8767	up
ENST00000477249	LRRC75A-AS1-206	0	240	0	4.02499	3.14981e-07	10.8648	up
MSTRG.25937.1	MSTRG.25937.1	0	239	0	0.602253	3.20616e-07	10.8587	up
MSTRG.66000.1	MSTRG.66000.1	0	238	0	0.697122	3.26408e-07	10.8527	up
MSTRG.66000.3	MSTRG.66000.3	0	237	0	0.694674	3.29725e-07	10.8466	up
MSTRG.7064.4	MSTRG.7064.4	223	0	0.710662	0	3.29725e-07	-10.8459	down
MSTRG.59891.1	MSTRG.59891.1	0	236	0	2.01816	3.30613e-07	10.8405	up
MSTRG.2135.2	MSTRG.2135.2	0	236	0	1.20841	3.30613e-07	10.8405	up
ENST00000577164	MIR22HG-212	0	236	0	3.7879	3.30613e-07	10.8405	up
MSTRG.28834.2	MSTRG.28834.2	0	235	0	1.4896	3.36823e-07	10.8344	up
MSTRG.3289.2	MSTRG.3289.2	3	482	0.011692	2.23051	3.63105e-07	7.18402	up
MSTRG.20821.2	MSTRG.20821.2	217	0	1.33841	0	3.68979e-07	-10.8066	down
MSTRG.22367.1	MSTRG.22367.1	0	230	0	1.1256	3.76188e-07	10.8034	up
MSTRG.59891.2	MSTRG.59891.2	214	0	2.06396	0	4.05044e-07	-10.7865	down
MSTRG.7977.3	MSTRG.7977.3	369	2	2.08298	0.00851	4.14011e-07	-7.52507	down
MSTRG.57595.3	MSTRG.57595.3	440	3	0.822559	0.003579	4.26145e-07	-7.2233	down
MSTRG.33573.1	MSTRG.33573.1	0	222	0	0.836457	4.51529e-07	10.7523	up
MSTRG.18053.2	MSTRG.18053.2	0	221	0	1.68373	4.51529e-07	10.7458	up
MSTRG.38308.4	MSTRG.38308.4	0	217	0	0.575033	5.01752e-07	10.7195	up
MSTRG.11606.3	MSTRG.11606.3	202	0	1.18557	0	5.42835e-07	-10.7033	down
MSTRG.3108.1	MSTRG.3108.1	201	0	1.8717	0	5.54782e-07	-10.6961	down
MSTRG.7043.30	MSTRG.7043.30	0	212	0	0.448946	5.67097e-07	10.6859	up
MSTRG.11882.14	MSTRG.11882.14	276	1	0.533709	2e-06	5.67838e-07	-8.02154	down
MSTRG.51098.23	MSTRG.51098.23	813	9	12.8713	0.130964	5.85715e-07	-6.56404	down
MSTRG.71128.1	MSTRG.71128.1	0	206	0	1.63295	6.6291e-07	10.6445	up
MSTRG.3108.2	MSTRG.3108.2	2	354	0.009923	3.21256	6.98568e-07	7.29609	up
MSTRG.42976.12	MSTRG.42976.12	0	200	0	0.979895	7.84554e-07	10.6019	up
MSTRG.13380.2	MSTRG.13380.2	0	199	0	0.59615	8.03697e-07	10.5946	up
MSTRG.25373.5	MSTRG.25373.5	255	1	2.29345	0.0048	8.65143e-07	-7.90742	down
MSTRG.42659.2	MSTRG.42659.2	183	0	0.57458	0	8.92696e-07	-10.5609	down
MSTRG.51098.27	MSTRG.51098.27	183	0	6.12071	0	8.92696e-07	-10.5609	down
MSTRG.41979.2	MSTRG.41979.2	181	0	1.24099	0	9.6301e-07	-10.545	down
MSTRG.54858.2	MSTRG.54858.2	181	0	0.581396	0	9.6301e-07	-10.545	down
MSTRG.49849.2	MSTRG.49849.2	0	192	0	0.886968	9.6301e-07	10.543	up
MSTRG.69854.7	MSTRG.69854.7	0	191	0	1.00914	9.88065e-07	10.5355	up
MSTRG.46959.10	MSTRG.46959.10	179	0	0.569321	0	1.01398e-06	-10.529	down
MSTRG.18054.3	MSTRG.18054.3	0	188	0	1.42373	1.0408e-06	10.5127	up
MSTRG.35656.2	MSTRG.35656.2	177	0	0.495394	0	1.06183e-06	-10.5128	down
MSTRG.7064.3	MSTRG.7064.3	177	0	0.577289	0	1.06183e-06	-10.5128	down
MSTRG.3935.2	MSTRG.3935.2	175	0	11.375	0	1.12e-06	-10.4964	down
MSTRG.3265.2	MSTRG.3265.2	0	185	0	0.85792	1.12e-06	10.4895	up
MSTRG.51098.15	MSTRG.51098.15	361	3	7.52624	0.045621	1.17623e-06	-6.93788	down
MSTRG.42557.2	MSTRG.42557.2	3	380	0.007623	1.02703	1.22741e-06	6.84109	up
MSTRG.8276.1	MSTRG.8276.1	170	0	0.813401	0	1.28895e-06	-10.4546	down
ENST00000634712	LINC00339-207	0	180	0	1.93328	1.28895e-06	10.45	up
ENST00000499732	NEAT1-201	527	6	2.41927	0.022535	1.28895e-06	-6.51353	down
ENST00000642267	HAGLR-213	0	179	0	0.697418	1.32118e-06	10.4419	up
MSTRG.26270.1	MSTRG.26270.1	165	0	0.753933	0	1.49909e-06	-10.4116	down
MSTRG.47665.2	MSTRG.47665.2	0	175	0	0.273319	1.49909e-06	10.4094	up
MSTRG.57325.2	MSTRG.57325.2	163	0	0.412302	0	1.58943e-06	-10.394	down
ENST00000600742	PTOV1-AS1-202	0	173	0	0.810587	1.58943e-06	10.3928	up
MSTRG.10970.1	MSTRG.10970.1	0	172	0	1.09076	1.63719e-06	10.3844	up
MSTRG.42557.3	MSTRG.42557.3	161	0	0.470068	0	1.68679e-06	-10.3762	down
ENST00000643464	AC104162.2-201	0	170	0	1.29706	1.7383e-06	10.3676	up
MSTRG.46571.1	MSTRG.46571.1	1	234	0.003801	2.23889	1.77884e-06	7.61894	up
MSTRG.4167.3	MSTRG.4167.3	2	293	0.009837	2.24077	1.83423e-06	7.02336	up
MSTRG.70565.4	MSTRG.70565.4	0	167	0	0.203789	1.88394e-06	10.3419	up
MSTRG.48217.2	MSTRG.48217.2	157	0	0.682801	0	1.88394e-06	-10.34	down
MSTRG.60072.2	MSTRG.60072.2	157	0	0.581175	0	1.88394e-06	-10.34	down
MSTRG.10945.1	MSTRG.10945.1	0	166	0	0.672314	1.93275e-06	10.3332	up
MSTRG.4167.1	MSTRG.4167.1	0	166	0	1.31917	1.93275e-06	10.3332	up
MSTRG.15976.3	MSTRG.15976.3	0	165	0	0.992816	1.97271e-06	10.3245	up
MSTRG.39941.30	MSTRG.39941.30	0	165	0	1.23456	1.97271e-06	10.3245	up
ENST00000452365	HAGLR-207	155	0	0.584709	0	1.97271e-06	-10.3215	down
MSTRG.69251.2	MSTRG.69251.2	153	0	0.823089	0	2.11374e-06	-10.3028	down
MSTRG.23092.4	MSTRG.23092.4	0	162	0	1.24859	2.17119e-06	10.2981	up
ENST00000441316	AL035681.1-201	0	162	0	0.963358	2.17119e-06	10.2981	up
MSTRG.28344.20	MSTRG.28344.20	0	161	0	1.37223	2.23097e-06	10.2892	up
MSTRG.59218.25	MSTRG.59218.25	151	0	0.569968	0	2.23097e-06	-10.2838	down
ENST00000648301	HCG2040054-203	0	159	0	2.64238	2.39515e-06	10.2711	up
MSTRG.50739.2	MSTRG.50739.2	149	0	1.10611	0	2.47612e-06	-10.2646	down
ENST00000448359	LINC01106-202	147	0	0.950372	0	2.64848e-06	-10.2451	down
ENST00000591087	EML2-AS1-202	0	156	0	2.78414	2.64848e-06	10.2437	up
MSTRG.21768.5	MSTRG.21768.5	144	0	0.447525	0	2.95083e-06	-10.2154	down
MSTRG.11420.18	MSTRG.11420.18	144	0	1.18254	0	2.95083e-06	-10.2154	down
MSTRG.10945.2	MSTRG.10945.2	143	0	0.595859	0	2.99439e-06	-10.2053	down
MSTRG.20611.1	MSTRG.20611.1	143	0	0.779997	0	2.99439e-06	-10.2053	down
MSTRG.17124.2	MSTRG.17124.2	143	0	0.646641	0	2.99439e-06	-10.2053	down
ENST00000502162	LINC00847-203	143	0	1.24614	0	2.99439e-06	-10.2053	down
MSTRG.9403.2	MSTRG.9403.2	0	151	0	0.500939	2.99439e-06	10.1967	up
ENST00000600123	AC012313.3-201	141	0	1.2575	0	3.22998e-06	-10.185	down
MSTRG.60279.9	MSTRG.60279.9	140	0	2.31878	0	3.33119e-06	-10.1748	down
MSTRG.1125.17	MSTRG.1125.17	0	148	0	0.677191	3.33119e-06	10.1678	up
MSTRG.69251.1	MSTRG.69251.1	1	205	0.001498	1.00521	3.34077e-06	7.42817	up
MSTRG.47017.8	MSTRG.47017.8	139	0	2.25969	0	3.43683e-06	-10.1644	down
MSTRG.45326.2	MSTRG.45326.2	138	0	0.821065	0	3.54711e-06	-10.154	down
ENST00000448674	AL138895.1-201	0	146	0	12.565	3.54711e-06	10.1482	up
MSTRG.15792.2	MSTRG.15792.2	137	0	0.640977	0	3.66228e-06	-10.1435	down
MSTRG.69854.6	MSTRG.69854.6	0	145	0	0.764255	3.66228e-06	10.1383	up
ENST00000584327	SNHG15-208	0	144	0	4.25191	3.80061e-06	10.1283	up
MSTRG.12789.3	MSTRG.12789.3	134	0	0.558894	0	4.09688e-06	-10.1116	down
MSTRG.44266.29	MSTRG.44266.29	0	142	0	0.468323	4.09688e-06	10.1081	up
MSTRG.20568.6	MSTRG.20568.6	133	0	0.391792	0	4.25556e-06	-10.1008	down
MSTRG.5116.3	MSTRG.5116.3	132	0	1.87904	0	4.42177e-06	-10.0899	down
MSTRG.21799.2	MSTRG.21799.2	131	0	0.634784	0	4.57467e-06	-10.079	down
ENST00000383038	DUXAP8-201	0	139	0	1.48776	4.57467e-06	10.0774	up
MSTRG.59357.2	MSTRG.59357.2	0	138	0	0.517929	4.73469e-06	10.067	up
MSTRG.21799.1	MSTRG.21799.1	0	138	0	0.632392	4.73469e-06	10.067	up
MSTRG.66941.3	MSTRG.66941.3	0	137	0	0.485392	4.92461e-06	10.0565	up
MSTRG.70559.6	MSTRG.70559.6	0	136	0	0.822675	5.10066e-06	10.0459	up
MSTRG.38837.5	MSTRG.38837.5	0	136	0	0.860613	5.10066e-06	10.0459	up
ENST00000629969	FP671120.4-201	311	4	5.31532	0.050454	5.25723e-06	-6.32276	down
MSTRG.30812.6	MSTRG.30812.6	127	0	3.09804	0	5.28511e-06	-10.0343	down
ENST00000432267	STARD7-AS1-201	0	134	0	1.15944	5.50286e-06	10.0246	up
MSTRG.10449.1	MSTRG.10449.1	0	133	0	0.399511	5.68107e-06	10.0138	up
ENST00000609143	LINC01278-204	0	133	0	0.71553	5.68107e-06	10.0138	up
MSTRG.52474.1	MSTRG.52474.1	125	0	1.53783	0	5.68107e-06	-10.0114	down
ENST00000439325	AC026202.2-201	0	129	0	2.86892	6.71074e-06	9.96976	up
MSTRG.2861.11	MSTRG.2861.11	121	0	0.247599	0	6.71074e-06	-9.96453	down
MSTRG.17132.1	MSTRG.17132.1	121	0	0.605326	0	6.71074e-06	-9.96453	down
ENST00000478294	AL365356.5-201	121	0	2.73698	0	6.71074e-06	-9.96453	down
MSTRG.56168.31	MSTRG.56168.31	0	127	0	0.390257	7.30954e-06	9.94724	up
ENST00000567829	AL031714.1-201	0	127	0	0.64635	7.30954e-06	9.94724	up
MSTRG.66719.1	MSTRG.66719.1	329	5	1.60149	0.021361	7.71575e-06	-6.091	down
MSTRG.20092.1	MSTRG.20092.1	0	125	0	0.610143	7.97383e-06	9.92436	up
ENST00000444381	AL021707.2-203	117	0	1.38769	0	8.29795e-06	-9.91609	down
MSTRG.9917.1	MSTRG.9917.1	0	124	0	1.47899	8.29795e-06	9.91278	up
ENST00000416826	VLDLR-AS1-201	0	123	0	0.576809	8.67541e-06	9.90111	up
MSTRG.58131.1	MSTRG.58131.1	0	122	0	0.562629	9.07368e-06	9.88935	up
ENST00000369605	SNHG5-201	4	297	0.0585	4.30233	9.09123e-06	6.08473	up
MSTRG.3298.4	MSTRG.3298.4	0	120	0	0.703936	9.45468e-06	9.86553	up
MSTRG.12496.1	MSTRG.12496.1	113	0	0.701966	0	9.85626e-06	-9.86595	down
ENST00000521244	C1orf220-202	113	0	0.688358	0	9.85626e-06	-9.86595	down
MSTRG.57861.4	MSTRG.57861.4	112	0	0.802138	0	1.03218e-05	-9.85314	down
MSTRG.28896.3	MSTRG.28896.3	111	0	1.78081	0	1.07264e-05	-9.84022	down
MSTRG.59663.2	MSTRG.59663.2	111	0	0.853674	0	1.07264e-05	-9.84022	down
MSTRG.54898.19	MSTRG.54898.19	0	117	0	0.42175	1.07264e-05	9.82904	up
MSTRG.28717.1	MSTRG.28717.1	109	0	1.27948	0	1.17426e-05	-9.81401	down
MSTRG.64900.3	MSTRG.64900.3	0	115	0	0.250928	1.17426e-05	9.80419	up
MSTRG.26052.10	MSTRG.26052.10	0	115	0	3.17976	1.17426e-05	9.80419	up
MSTRG.59958.1	MSTRG.59958.1	1754	46	6.41915	0.15903	1.18951e-05	-5.33607	down
ENST00000641390	AC079781.5-201	23	1050	0.111788	4.89113	1.22219e-05	5.41807	up
MSTRG.736.1	MSTRG.736.1	0	114	0	1.41502	1.22219e-05	9.79161	up
MSTRG.47662.2	MSTRG.47662.2	7	396	0.009523	0.593945	1.23816e-05	5.71056	up
MSTRG.11606.2	MSTRG.11606.2	2	198	0.010069	1.31827	1.29171e-05	6.45826	up
MSTRG.5910.1	MSTRG.5910.1	0	111	0	4.65127	1.41524e-05	9.75318	up
MSTRG.21593.2	MSTRG.21593.2	256	4	1.71108	0.021692	1.41961e-05	-6.04211	down
MSTRG.15806.4	MSTRG.15806.4	104	0	1.0937	0	1.44809e-05	-9.74635	down
MSTRG.28004.7	MSTRG.28004.7	104	0	0.718221	0	1.44809e-05	-9.74635	down
MSTRG.18050.2	MSTRG.18050.2	104	0	0.419384	0	1.44809e-05	-9.74635	down
MSTRG.30814.2	MSTRG.30814.2	104	0	2.48069	0	1.44809e-05	-9.74635	down
MSTRG.28513.2	MSTRG.28513.2	104	0	0.290883	0	1.44809e-05	-9.74635	down
MSTRG.12912.30	MSTRG.12912.30	0	110	0	0.484605	1.44809e-05	9.74014	up
ENST00000557226	AL157871.4-201	0	110	0	4.23517	1.44809e-05	9.74014	up
MSTRG.30812.7	MSTRG.30812.7	103	0	2.17535	0	1.52295e-05	-9.73242	down
MSTRG.17121.1	MSTRG.17121.1	102	0	0.563268	0	1.5905e-05	-9.71837	down
MSTRG.39606.27	MSTRG.39606.27	102	0	1.92356	0	1.5905e-05	-9.71837	down
MSTRG.66963.2	MSTRG.66963.2	0	108	0	0.209687	1.5905e-05	9.7137	up
MSTRG.30456.2	MSTRG.30456.2	101	0	5.21316	0	1.66206e-05	-9.70417	down
MSTRG.9049.3	MSTRG.9049.3	101	0	0.714088	0	1.66206e-05	-9.70417	down
MSTRG.14289.2	MSTRG.14289.2	0	107	0	0.566782	1.66206e-05	9.70029	up
MSTRG.23346.1	MSTRG.23346.1	100	0	0.510101	0	1.74427e-05	-9.68983	down
MSTRG.63719.1	MSTRG.63719.1	0	106	0	0.193967	1.74427e-05	9.68676	up
ENST00000579383	SNHG15-204	9	440	0.176937	8.98517	1.75667e-05	5.50542	up
MSTRG.2789.2	MSTRG.2789.2	99	0	2.15804	0	1.82493e-05	-9.67535	down
MSTRG.41802.5	MSTRG.41802.5	99	0	0.416588	0	1.82493e-05	-9.67535	down
MSTRG.70559.5	MSTRG.70559.5	308	6	1.72813	0.030093	1.90368e-05	-5.73889	down
MSTRG.51082.1	MSTRG.51082.1	98	0	2.95356	0	1.90368e-05	-9.66072	down
MSTRG.61094.13	MSTRG.61094.13	0	104	0	0.294397	1.90368e-05	9.65931	up
ENST00000593351	AL157392.3-236	0	104	0	1.59539	1.90368e-05	9.65931	up
MSTRG.6888.13	MSTRG.6888.13	1	144	0.001625	0.446114	1.91372e-05	6.919	up
MSTRG.68017.6	MSTRG.68017.6	0	103	0	0.46332	2.00137e-05	9.64539	up
MSTRG.39945.2	MSTRG.39945.2	1	142	0.002713	0.996398	2.06574e-05	6.89884	up
MSTRG.39640.1	MSTRG.39640.1	4016	125	71.6396	2.09556	2.07658e-05	-5.09145	down
MSTRG.6930.5	MSTRG.6930.5	96	0	0.465598	0	2.0979e-05	-9.63101	down
MSTRG.67098.2	MSTRG.67098.2	0	101	0	0.40964	2.20051e-05	9.61714	up
MSTRG.23346.2	MSTRG.23346.2	0	101	0	0.506974	2.20051e-05	9.61714	up
ENST00000644478	CYTOR-226	95	0	1.24152	0	2.20051e-05	-9.61592	down
MSTRG.713.3	MSTRG.713.3	165	2	1.16328	0.006926	2.29389e-05	-6.3645	down
MSTRG.32034.2	MSTRG.32034.2	0	100	0	0.747506	2.29389e-05	9.6028	up
MSTRG.26794.9	MSTRG.26794.9	0	100	0	1.03981	2.29389e-05	9.6028	up
ENST00000644125	CYTOR-225	0	100	0	1.24712	2.29389e-05	9.6028	up
ENST00000623970	ARRDC1-AS1-203	94	0	0.665602	0	2.29389e-05	-9.60067	down
MSTRG.22331.4	MSTRG.22331.4	0	99	0	1.12193	2.39326e-05	9.58832	up
MSTRG.59911.2	MSTRG.59911.2	0	99	0	0.48454	2.39326e-05	9.58832	up
MSTRG.30612.3	MSTRG.30612.3	93	0	2.41215	0	2.39326e-05	-9.58526	down
MSTRG.30612.2	MSTRG.30612.2	93	0	3.53305	0	2.39326e-05	-9.58526	down
ENST00000422956	PAX8-AS1-202	93	0	0.123427	0	2.39326e-05	-9.58526	down
MSTRG.16170.6	MSTRG.16170.6	0	98	0	0.284249	2.51566e-05	9.57369	up
MSTRG.8244.2	MSTRG.8244.2	0	98	0	0.709324	2.51566e-05	9.57369	up
MSTRG.60977.4	MSTRG.60977.4	92	0	0.604315	0	2.51566e-05	-9.56969	down
MSTRG.55937.1	MSTRG.55937.1	0	97	0	0.833947	2.64613e-05	9.55892	up
MSTRG.58015.3	MSTRG.58015.3	91	0	0.623803	0	2.64613e-05	-9.55394	down
MSTRG.61575.3	MSTRG.61575.3	91	0	0.391703	0	2.64613e-05	-9.55394	down
MSTRG.32832.3	MSTRG.32832.3	0	96	0	0.418384	2.77345e-05	9.54399	up
MSTRG.49008.2	MSTRG.49008.2	0	96	0	0.449607	2.77345e-05	9.54399	up
MSTRG.56930.2	MSTRG.56930.2	0	96	0	0.622332	2.77345e-05	9.54399	up
MSTRG.14614.22	MSTRG.14614.22	0	96	0	1.11341	2.77345e-05	9.54399	up
MSTRG.25865.3	MSTRG.25865.3	2	168	0.005449	0.730187	2.77345e-05	6.22139	up
MSTRG.60641.2	MSTRG.60641.2	0	94	0	0.727902	3.08256e-05	9.51365	up
MSTRG.42788.3	MSTRG.42788.3	0	94	0	4.81107	3.08256e-05	9.51365	up
ENST00000633109	LINC01002-221	0	94	0	2.6765	3.08256e-05	9.51365	up
ENST00000513626	LUCAT1-203	0	94	0	0.458068	3.08256e-05	9.51365	up
MSTRG.11882.18	MSTRG.11882.18	88	0	0.169806	0	3.08256e-05	-9.50564	down
ENST00000424684	LINC02591-201	11	449	0.030568	1.28079	3.28244e-05	5.2486	up
MSTRG.41615.2	MSTRG.41615.2	0	92	0	0.56278	3.47599e-05	9.48267	up
ENST00000412224	KTN1-AS1-202	11	443	0.076282	3.02879	3.53793e-05	5.2292	up
ENST00000623095	CU634019.1-201	85	0	0.592712	0	3.68318e-05	-9.45567	down
MSTRG.31044.1	MSTRG.31044.1	0	90	0	0.717394	3.91772e-05	9.45101	up
MSTRG.70908.1	MSTRG.70908.1	3	189	0.009398	0.63616	3.97604e-05	5.83398	up
ENST00000553415	AC005280.3-202	2	157	0.033268	3.38293	4.00163e-05	6.12377	up
MSTRG.25837.8	MSTRG.25837.8	84	0	0.611091	0	4.13134e-05	-9.43862	down
MSTRG.35448.1	MSTRG.35448.1	0	89	0	0.337765	4.13134e-05	9.43491	up
MSTRG.42635.3	MSTRG.42635.3	26	902	0.085914	2.87049	4.327e-05	5.0229	up
ENST00000638232	FTX-213	0	88	0	0.115731	4.38715e-05	9.41863	up
MSTRG.51794.1	MSTRG.51794.1	12	452	0.027099	1.01732	4.52559e-05	5.13399	up
MSTRG.59944.2	MSTRG.59944.2	82	0	0.507347	0	4.61989e-05	-9.40391	down
MSTRG.1069.3	MSTRG.1069.3	0	86	0	0.735975	4.61989e-05	9.38551	up
MSTRG.3298.7	MSTRG.3298.7	0	86	0	0.347432	4.61989e-05	9.38551	up
ENST00000643866	AC016831.7-203	0	86	0	0.267152	4.61989e-05	9.38551	up
MSTRG.3776.1	MSTRG.3776.1	81	0	4.10056	0	4.86963e-05	-9.38623	down
ENST00000447413	AC019080.1-207	81	0	1.07745	0	4.86963e-05	-9.38623	down
ENST00000434233	LINC00339-204	81	0	1.37309	0	4.86963e-05	-9.38623	down
MSTRG.46864.44	MSTRG.46864.44	0	85	0	0.234956	4.86963e-05	9.36866	up
MSTRG.66701.3	MSTRG.66701.3	0	85	0	0.610365	4.86963e-05	9.36866	up
MSTRG.30399.2	MSTRG.30399.2	80	0	0.732867	0	5.16822e-05	-9.36834	down
MSTRG.42034.4	MSTRG.42034.4	80	0	0.52714	0	5.16822e-05	-9.36834	down
MSTRG.28239.10	MSTRG.28239.10	0	84	0	0.502617	5.16822e-05	9.35162	up
MSTRG.30493.1	MSTRG.30493.1	79	0	5.14012	0	5.48971e-05	-9.35022	down
MSTRG.66668.1	MSTRG.66668.1	79	0	0.170755	0	5.48971e-05	-9.35022	down
MSTRG.20098.3	MSTRG.20098.3	0	83	0	0.467282	5.48971e-05	9.33437	up
ENST00000581471	LINC00667-204	109	1	0.84406	0.002164	5.66804e-05	-6.68217	down
MSTRG.9768.2	MSTRG.9768.2	1	115	0.011635	2.4041	5.66804e-05	6.59489	up
MSTRG.23608.12	MSTRG.23608.12	78	0	0.786165	0	5.81926e-05	-9.33187	down
MSTRG.43145.7	MSTRG.43145.7	0	82	0	0.291175	5.81926e-05	9.31691	up
MSTRG.69875.11	MSTRG.69875.11	1	114	6.2e-05	0.340939	5.91387e-05	6.5823	up
MSTRG.58357.3	MSTRG.58357.3	77	0	0.682654	0	6.15666e-05	-9.31328	down
ENST00000447070	AC074117.1-201	77	0	0.395828	0	6.15666e-05	-9.31328	down
ENST00000449386	FOXD3-AS1-205	0	81	0	2.19414	6.15666e-05	9.29923	up
ENST00000617058	AL731571.1-201	0	81	0	0.220569	6.15666e-05	9.29923	up
MSTRG.63120.1	MSTRG.63120.1	76	0	0.593086	0	6.53866e-05	-9.29445	down
MSTRG.20787.3	MSTRG.20787.3	0	80	0	0.365595	6.53866e-05	9.28134	up
MSTRG.36042.8	MSTRG.36042.8	0	80	0	0.804345	6.53866e-05	9.28134	up
ENST00000649220	USP3-AS1-211	0	80	0	0.271752	6.53866e-05	9.28134	up
ENST00000466734	DUBR-202	5	226	0.023321	1.23169	6.59743e-05	5.37737	up
MSTRG.26914.1	MSTRG.26914.1	468	15	3.71603	0.112818	6.8163e-05	-5.03865	down
MSTRG.7545.2	MSTRG.7545.2	0	79	0	0.377661	6.97048e-05	9.26322	up
MSTRG.70265.1	MSTRG.70265.1	539	19	1.26164	0.040573	7.19942e-05	-4.90393	down
MSTRG.64529.2	MSTRG.64529.2	74	0	0.310588	0	7.39656e-05	-9.25604	down
MSTRG.34291.19	MSTRG.34291.19	74	0	0.371487	0	7.39656e-05	-9.25604	down
MSTRG.32233.1	MSTRG.32233.1	74	0	1.38094	0	7.39656e-05	-9.25604	down
ENST00000381361	IGF2-AS-201	0	78	0	0.560264	7.39656e-05	9.24487	up
MSTRG.9921.1	MSTRG.9921.1	6	247	0.049733	2.01183	7.42159e-05	5.24816	up
MSTRG.30500.1	MSTRG.30500.1	73	0	5.30782	0	7.87847e-05	-9.23644	down
MSTRG.47119.22	MSTRG.47119.22	73	0	1.02672	0	7.87847e-05	-9.23644	down
MSTRG.9004.4	MSTRG.9004.4	0	77	0	0.746804	7.87847e-05	9.22629	up
MSTRG.43614.5	MSTRG.43614.5	1	107	0.0023	0.431653	8.06593e-05	6.49099	up
MSTRG.27027.6	MSTRG.27027.6	153	3	0.468533	0.006993	8.06593e-05	-5.70007	down
MSTRG.19732.7	MSTRG.19732.7	0	76	0	0.213259	8.37761e-05	9.20746	up
ENST00000417578	SNHG17-203	0	76	0	1.286	8.37761e-05	9.20746	up
ENST00000648209	MIR100HG-231	0	76	0	0.402889	8.37761e-05	9.20746	up
MSTRG.16322.2	MSTRG.16322.2	0	75	0	1.40811	8.98984e-05	9.18838	up
MSTRG.52083.7	MSTRG.52083.7	0	75	0	0.208332	8.98984e-05	9.18838	up
MSTRG.8969.5	MSTRG.8969.5	70	0	0.31622	0	9.60488e-05	-9.17601	down
MSTRG.6930.1	MSTRG.6930.1	70	0	0.323567	0	9.60488e-05	-9.17601	down
ENST00000616360	TSC22D1-AS1-201	70	0	0.387715	0	9.60488e-05	-9.17601	down
MSTRG.50726.1	MSTRG.50726.1	0	74	0	0.557354	9.60488e-05	9.16905	up
MSTRG.63719.2	MSTRG.63719.2	148	3	0.29153	0.003933	9.80047e-05	-5.65217	down
MSTRG.46795.2	MSTRG.46795.2	69	0	0.137728	0	0.000101399	-9.15528	down
MSTRG.21471.2	MSTRG.21471.2	69	0	0.531406	0	0.000101399	-9.15528	down
MSTRG.52920.1	MSTRG.52920.1	0	73	0	0.430604	0.000101399	9.14946	up
MSTRG.45322.1	MSTRG.45322.1	0	73	0	1.04407	0.000101399	9.14946	up
MSTRG.57529.2	MSTRG.57529.2	0	73	0	0.3332	0.000101399	9.14946	up
MSTRG.45921.2	MSTRG.45921.2	0	73	0	1.62681	0.000101399	9.14946	up
MSTRG.45478.2	MSTRG.45478.2	0	73	0	0.425529	0.000101399	9.14946	up
ENST00000597920	AL157392.3-202	0	73	0	0.752871	0.000101399	9.14946	up
ENST00000441167	AC016027.2-201	120	2	0.759686	0.00784	0.000106575	-5.90546	down
MSTRG.65065.1	MSTRG.65065.1	68	0	0.781076	0	0.000107756	-9.13426	down
MSTRG.19732.10	MSTRG.19732.10	0	72	0	0.167639	0.000107756	9.12959	up
MSTRG.38498.5	MSTRG.38498.5	0	72	0	0.421946	0.000107756	9.12959	up
MSTRG.37488.2	MSTRG.37488.2	0	72	0	0.431068	0.000107756	9.12959	up
ENST00000587498	AC005306.1-201	0	72	0	1.62291	0.000107756	9.12959	up
ENST00000643974	ZBED3-AS1-228	0	72	0	0.283554	0.000107756	9.12959	up
MSTRG.67066.2	MSTRG.67066.2	0	71	0	0.444703	0.00011641	9.10945	up
MSTRG.49849.4	MSTRG.49849.4	66	0	0.35368	0	0.00012494	-9.09127	down
MSTRG.49849.3	MSTRG.49849.3	66	0	0.351287	0	0.00012494	-9.09127	down
MSTRG.4478.1	MSTRG.4478.1	0	70	0	0.71559	0.00012494	9.08902	up
MSTRG.47902.2	MSTRG.47902.2	0	70	0	0.568464	0.00012494	9.08902	up
MSTRG.30838.4	MSTRG.30838.4	569	23	0.727283	0.027663	0.000127471	-4.70811	down
MSTRG.7047.3	MSTRG.7047.3	65	0	0.645922	0	0.000133587	-9.06928	down
MSTRG.66181.3	MSTRG.66181.3	65	0	0.137767	0	0.000133587	-9.06928	down
MSTRG.20966.2	MSTRG.20966.2	65	0	0.157009	0	0.000133587	-9.06928	down
ENST00000648401	LINC00511-235	65	0	0.462604	0	0.000133587	-9.06928	down
MSTRG.12496.2	MSTRG.12496.2	0	69	0	0.406025	0.000133587	9.0683	up
ENST00000573127	MIR22HG-206	2	122	0.020763	2.01994	0.000134883	5.76022	up
MSTRG.51098.4	MSTRG.51098.4	952	41	7.33103	0.295655	0.000140925	-4.62006	down
MSTRG.4108.15	MSTRG.4108.15	64	0	0.827943	0	0.000142325	-9.04696	down
MSTRG.35215.2	MSTRG.35215.2	64	0	0.562989	0	0.000142325	-9.04696	down
MSTRG.33440.2	MSTRG.33440.2	64	0	0.263359	0	0.000142325	-9.04696	down
MSTRG.38975.1	MSTRG.38975.1	64	0	1.18315	0	0.000142325	-9.04696	down
MSTRG.59212.2	MSTRG.59212.2	64	0	0.253427	0	0.000142325	-9.04696	down
MSTRG.30812.1	MSTRG.30812.1	64	0	2.8092	0	0.000142325	-9.04696	down
MSTRG.25821.1	MSTRG.25821.1	1	95	0.012497	1.30778	0.00014319	6.3196	up
ENST00000424148	KRTAP5-AS1-201	6	215	0.039081	1.4145	0.000144072	5.0481	up
MSTRG.51076.4	MSTRG.51076.4	135	3	3.12715	0.064227	0.000148413	-5.51965	down
MSTRG.6832.1	MSTRG.6832.1	246	8	0.479354	0.014699	0.000148413	-5.00732	down
MSTRG.15654.1	MSTRG.15654.1	266	9	1.26128	0.037398	0.0001515	-4.95266	down
MSTRG.41745.1	MSTRG.41745.1	0	67	0	0.753277	0.0001515	9.02595	up
MSTRG.10528.1	MSTRG.10528.1	63	0	1.06833	0	0.0001515	-9.02428	down
MSTRG.30474.2	MSTRG.30474.2	63	0	2.4152	0	0.0001515	-9.02428	down
MSTRG.35658.3	MSTRG.35658.3	63	0	0.721236	0	0.0001515	-9.02428	down
ENST00000627981	FP236383.3-201	1139	52	19.5033	0.837328	0.000159	-4.53683	down
MSTRG.3381.1	MSTRG.3381.1	0	66	0	0.614231	0.000161525	9.0043	up
MSTRG.54754.6	MSTRG.54754.6	0	66	0	0.872234	0.000161525	9.0043	up
MSTRG.35453.1	MSTRG.35453.1	0	66	0	0.262019	0.000161525	9.0043	up
ENST00000440052	PAXBP1-AS1-201	0	66	0	0.277921	0.000161525	9.0043	up
ENST00000367716	AL645568.1-201	0	66	0	0.541784	0.000161525	9.0043	up
ENST00000642113	TMC3-AS1-207	0	66	0	0.481027	0.000161525	9.0043	up
MSTRG.58681.2	MSTRG.58681.2	62	0	0.387337	0	0.000161525	-9.00124	down
MSTRG.13150.12	MSTRG.13150.12	62	0	0.296602	0	0.000161525	-9.00124	down
MSTRG.6859.3	MSTRG.6859.3	153	4	0.315752	0.00687	0.000165535	-5.29995	down
MSTRG.61804.1	MSTRG.61804.1	131	3	0.502556	0.008536	0.000168277	-5.4763	down
ENST00000416406	AL021707.1-201	0	65	0	1.92734	0.000173283	8.98231	up
MSTRG.3815.1	MSTRG.3815.1	61	0	3.38074	0	0.000173283	-8.97783	down
MSTRG.14312.2	MSTRG.14312.2	61	0	1.06762	0	0.000173283	-8.97783	down
MSTRG.12538.14	MSTRG.12538.14	61	0	0.376876	0	0.000173283	-8.97783	down
ENST00000602722	AL049840.2-201	61	0	1.78478	0	0.000173283	-8.97783	down
ENST00000618857	BACE1-AS-202	5	182	0.089513	3.51276	0.000181142	5.06519	up
MSTRG.24131.1	MSTRG.24131.1	276	10	0.59069	0.01967	0.000185375	-4.85591	down
MSTRG.3711.1	MSTRG.3711.1	60	0	1.77856	0	0.000187861	-8.95403	down
MSTRG.30772.1	MSTRG.30772.1	106	2	3.72098	0.053224	0.00019363	-5.72668	down
MSTRG.16748.1	MSTRG.16748.1	3	134	0.00819	0.344711	0.000202105	5.33822	up
MSTRG.1414.2	MSTRG.1414.2	0	63	0	1.19817	0.000202105	8.93732	up
ENST00000508280	AC093827.4-201	0	63	0	0.43147	0.000202105	8.93732	up
MSTRG.5992.1	MSTRG.5992.1	59	0	0.230817	0	0.000202105	-8.92983	down
MSTRG.511.15	MSTRG.511.15	59	0	0.387888	0	0.000202105	-8.92983	down
ENST00000425008	YEATS2-AS1-201	59	0	0.375504	0	0.000202105	-8.92983	down
MSTRG.21593.1	MSTRG.21593.1	13	348	0.082459	2.15841	0.000215257	4.64251	up
MSTRG.21236.1	MSTRG.21236.1	8	240	0.029385	0.886052	0.000217283	4.79883	up
MSTRG.60075.2	MSTRG.60075.2	0	62	0	0.146849	0.000217283	8.91428	up
MSTRG.51782.1	MSTRG.51782.1	0	62	0	0.420664	0.000217283	8.91428	up
MSTRG.3088.7	MSTRG.3088.7	0	62	0	0.272234	0.000217283	8.91428	up
ENST00000585797	ZNF561-AS1-201	0	62	0	0.577743	0.000217283	8.91428	up
ENST00000484285	FAM201A-203	58	0	0.523498	0	0.000217283	-8.90522	down
ENST00000414227	AC000120.1-201	58	0	0.571514	0	0.000217283	-8.90522	down
MSTRG.51098.2	MSTRG.51098.2	663	31	5.09468	0.224358	0.000223392	-4.50009	down
MSTRG.54618.2	MSTRG.54618.2	0	61	0	0.562021	0.000233981	8.89087	up
ENST00000504610	AP002884.1-201	0	61	0	0.330941	0.000233981	8.89087	up
ENST00000566538	AL390726.4-201	0	61	0	1.92461	0.000233981	8.89087	up
ENST00000381108	BX890604.2-211	57	0	0.407579	0	0.000233981	-8.88018	down
ENST00000455966	LINC01635-201	57	0	1.28213	0	0.000233981	-8.88018	down
ENST00000577066	BAIAP2-DT-202	57	0	0.198618	0	0.000233981	-8.88018	down
ENST00000419190	ELF3-AS1-202	57	0	0.167253	0	0.000233981	-8.88018	down
MSTRG.55574.2	MSTRG.55574.2	0	60	0	0.645455	0.000253458	8.86707	up
MSTRG.23885.1	MSTRG.23885.1	0	60	0	0.659834	0.000253458	8.86707	up
MSTRG.16758.2	MSTRG.16758.2	0	60	0	0.327962	0.000253458	8.86707	up
MSTRG.18540.10	MSTRG.18540.10	0	60	0	0.445934	0.000253458	8.86707	up
MSTRG.28004.3	MSTRG.28004.3	0	60	0	0.349301	0.000253458	8.86707	up
MSTRG.31278.7	MSTRG.31278.7	56	0	0.304469	0	0.000253458	-8.8547	down
MSTRG.30822.1	MSTRG.30822.1	180	6	11.5881	0.343253	0.00025379	-4.96436	down
MSTRG.14096.5	MSTRG.14096.5	178	6	0.324297	0.009211	0.000268744	-4.94825	down
ENST00000602957	AC004817.3-201	197	7	1.45773	0.048525	0.000268744	-4.87642	down
MSTRG.20.1	MSTRG.20.1	0	59	0	0.423232	0.000274407	8.84288	up
MSTRG.47658.1	MSTRG.47658.1	0	59	0	0.511679	0.000274407	8.84288	up
MSTRG.49713.3	MSTRG.49713.3	0	59	0	0.862331	0.000274407	8.84288	up
ENST00000586761	AL050343.1-203	0	59	0	0.677833	0.000274407	8.84288	up
MSTRG.51231.1	MSTRG.51231.1	4	144	0.014945	0.661549	0.000295867	5.041	up
ENST00000426112	AL021392.1-201	0	58	0	0.289518	0.000298819	8.81827	up
ENST00000440088	APTR-204	0	58	0	0.421045	0.000298819	8.81827	up
MSTRG.44418.1	MSTRG.44418.1	54	0	1.12115	0	0.000298819	-8.80235	down
MSTRG.35326.3	MSTRG.35326.3	54	0	0.177993	0	0.000298819	-8.80235	down
MSTRG.3655.2	MSTRG.3655.2	76	1	4.79422	0.011295	0.000306707	-6.16261	down
ENST00000554988	AL355075.4-201	2539	138	62.8814	3.22988	0.000315435	-4.28738	down
MSTRG.3979.5	MSTRG.3979.5	0	57	0	0.258841	0.000320645	8.79323	up
MSTRG.23755.2	MSTRG.23755.2	0	57	0	0.440278	0.000320645	8.79323	up
MSTRG.11568.1	MSTRG.11568.1	0	57	0	0.493524	0.000320645	8.79323	up
MSTRG.55125.4	MSTRG.55125.4	0	57	0	0.506395	0.000320645	8.79323	up
MSTRG.43796.2	MSTRG.43796.2	0	57	0	0.302005	0.000320645	8.79323	up
ENST00000432994	AC005865.1-201	0	57	0	0.280134	0.000320645	8.79323	up
ENST00000531602	AP001107.9-202	0	57	0	1.39034	0.000320645	8.79323	up
ENST00000645733	AL136382.1-201	0	57	0	0.298957	0.000320645	8.79323	up
MSTRG.50414.3	MSTRG.50414.3	53	0	0.435414	0	0.000320645	-8.77544	down
MSTRG.60889.3	MSTRG.60889.3	53	0	0.783127	0	0.000320645	-8.77544	down
ENST00000439943	OSER1-DT-203	53	0	0.575311	0	0.000320645	-8.77544	down
MSTRG.25371.3	MSTRG.25371.3	6	180	0.032702	1.07108	0.00032955	4.79193	up
MSTRG.66367.2	MSTRG.66367.2	113	3	0.743308	0.014098	0.00034317	-5.26327	down
ENST00000647806	AC015712.6-202	0	56	0	0.22776	0.000346885	8.76776	up
ENST00000457325	AF064860.2-201	0	56	0	0.536029	0.000346885	8.76776	up
ENST00000436293	PAX8-AS1-204	0	56	0	0.311188	0.000346885	8.76776	up
ENST00000439699	RGS5-215	0	56	0	0.576973	0.000346885	8.76776	up
MSTRG.7012.1	MSTRG.7012.1	52	0	0.310049	0	0.000346885	-8.74803	down
MSTRG.27385.4	MSTRG.27385.4	52	0	0.641808	0	0.000346885	-8.74803	down
ENST00000501855	LINC00847-201	52	0	0.433917	0	0.000346885	-8.74803	down
ENST00000412495	MIR1-1HG-AS1-201	52	0	0.355132	0	0.000346885	-8.74803	down
MSTRG.59921.19	MSTRG.59921.19	0	55	0	0.25088	0.000381207	8.74182	up
MSTRG.26424.3	MSTRG.26424.3	0	55	0	0.300942	0.000381207	8.74182	up
MSTRG.32978.1	MSTRG.32978.1	0	55	0	1.02144	0.000381207	8.74182	up
MSTRG.3706.1	MSTRG.3706.1	51	0	2.0062	0	0.000414747	-8.72008	down
MSTRG.37847.1	MSTRG.37847.1	0	54	0	0.2613	0.000414747	8.71541	up
ENST00000645459	ZBED3-AS1-237	0	54	0	0.219575	0.000414747	8.71541	up
MSTRG.21814.2	MSTRG.21814.2	0	53	0	0.261331	0.000414747	8.68851	up
MSTRG.59663.1	MSTRG.59663.1	0	53	0	0.342122	0.000414747	8.68851	up
ENST00000415338	AC239798.2-201	0	53	0	0.220618	0.000414747	8.68851	up
ENST00000554670	C5orf66-204	0	53	0	1.04937	0.000414747	8.68851	up
ENST00000591365	AC008105.3-203	0	53	0	0.351328	0.000414747	8.68851	up
ENST00000481220	SNHG12-208	0	53	0	1.03704	0.000414747	8.68851	up
MSTRG.66363.1	MSTRG.66363.1	178	7	0.601893	0.021045	0.000439596	-4.7302	down
MSTRG.30679.1	MSTRG.30679.1	70	1	2.4622	0.030502	0.000442175	-6.04416	down
ENST00000441722	ZFAS1-205	26	554	0.433841	8.75214	0.000446414	4.31979	up
MSTRG.4478.2	MSTRG.4478.2	50	0	0.473554	0	0.000452139	-8.69158	down
MSTRG.57323.16	MSTRG.57323.16	50	0	0.269883	0	0.000452139	-8.69158	down
ENST00000618092	GLIDR-201	50	0	0.304566	0	0.000452139	-8.69158	down
MSTRG.51115.3	MSTRG.51115.3	0	52	0	0.143122	0.000452139	8.6611	up
MSTRG.45209.2	MSTRG.45209.2	0	52	0	1.4646	0.000452139	8.6611	up
ENST00000553259	AC125611.4-201	0	52	0	0.184524	0.000452139	8.6611	up
MSTRG.3703.1	MSTRG.3703.1	176	7	4.9411	0.176885	0.000459442	-4.71391	down
ENST00000619201	AL035461.2-201	69	1	2.06336	0.020933	0.000468965	-6.02344	down
MSTRG.44607.1	MSTRG.44607.1	156	6	0.60656	0.02174	0.000492067	-4.75806	down
MSTRG.35582.1	MSTRG.35582.1	49	0	0.339131	0	0.000492067	-8.6625	down
ENST00000436996	TTC28-AS1-215	49	0	1.14685	0	0.000492067	-8.6625	down
ENST00000421771	AP001596.1-203	49	0	0.718087	0	0.000492067	-8.6625	down
MSTRG.35454.1	MSTRG.35454.1	0	51	0	0.679651	0.000492067	8.63315	up
MSTRG.22256.15	MSTRG.22256.15	0	51	0	0.328368	0.000492067	8.63315	up
MSTRG.7880.1	MSTRG.7880.1	0	51	0	0.739716	0.000492067	8.63315	up
ENST00000613992	AL157392.3-234	0	51	0	0.876786	0.000492067	8.63315	up
ENST00000628446	AC093495.1-203	0	51	0	1.36949	0.000492067	8.63315	up
MSTRG.57860.1	MSTRG.57860.1	138	5	2.23515	0.070673	0.000509058	-4.83831	down
MSTRG.30479.1	MSTRG.30479.1	120	4	2.40575	0.066522	0.000515592	-4.94977	down
ENST00000608963	AC004877.1-201	7	181	0.025598	0.658131	0.000524171	4.58161	up
MSTRG.3073.1	MSTRG.3073.1	119	4	0.865701	0.021991	0.000537195	-4.93771	down
MSTRG.30569.1	MSTRG.30569.1	48	0	2.61683	0	0.000540669	-8.63283	down
ENST00000647892	AC123768.5-201	48	0	0.334888	0	0.000540669	-8.63283	down
MSTRG.52557.1	MSTRG.52557.1	0	50	0	0.395295	0.000540669	8.60466	up
MSTRG.67098.1	MSTRG.67098.1	364	20	1.23876	0.06208	0.000579872	-4.26422	down
MSTRG.25750.1	MSTRG.25750.1	2	89	0.013271	0.664339	0.000581586	5.30578	up
MSTRG.70262.1	MSTRG.70262.1	47	0	1.50528	0	0.000592055	-8.60253	down
MSTRG.50448.1	MSTRG.50448.1	47	0	0.478165	0	0.000592055	-8.60253	down
MSTRG.66367.3	MSTRG.66367.3	47	0	0.309752	0	0.000592055	-8.60253	down
MSTRG.12803.3	MSTRG.12803.3	47	0	0.479188	0	0.000592055	-8.60253	down
MSTRG.38379.4	MSTRG.38379.4	0	49	0	0.589495	0.000592055	8.57559	up
MSTRG.28896.1	MSTRG.28896.1	0	49	0	0.733751	0.000592055	8.57559	up
MSTRG.4167.4	MSTRG.4167.4	0	49	0	0.393131	0.000592055	8.57559	up
ENST00000419851	AL157392.3-227	0	49	0	0.583964	0.000592055	8.57559	up
ENST00000644334	HAGLR-215	1	69	0.0039	0.30584	0.000610542	5.859	up
MSTRG.3298.8	MSTRG.3298.8	46	0	0.201434	0	0.000656794	-8.57159	down
MSTRG.51994.4	MSTRG.51994.4	0	48	0	0.04298	0.000656794	8.54592	up
ENST00000435312	HOXB-AS1-201	0	48	0	0.884552	0.000656794	8.54592	up
MSTRG.26004.1	MSTRG.26004.1	179	8	1.03526	0.040379	0.000665382	-4.54889	down
ENST00000354333	TSPEAR-AS2-202	8	190	0.050518	1.17115	0.000665382	4.462	up
MSTRG.30478.1	MSTRG.30478.1	81	2	1.34188	0.027335	0.00068545	-5.33912	down
MSTRG.30838.3	MSTRG.30838.3	2	85	0.002098	0.104319	0.00068545	5.23954	up
ENST00000559298	IQCH-AS1-203	5	137	0.012168	0.354851	0.000698522	4.65576	up
MSTRG.40751.1	MSTRG.40751.1	285	16	1.66043	0.085595	0.000707417	-4.231	down
MSTRG.46875.1	MSTRG.46875.1	45	0	0.2108	0	0.000707417	-8.53996	down
MSTRG.7579.1	MSTRG.7579.1	45	0	0.81665	0	0.000707417	-8.53996	down
MSTRG.51043.1	MSTRG.51043.1	45	0	1.88938	0	0.000707417	-8.53996	down
MSTRG.28249.1	MSTRG.28249.1	45	0	0.484642	0	0.000707417	-8.53996	down
MSTRG.27528.9	MSTRG.27528.9	45	0	0.461528	0	0.000707417	-8.53996	down
ENST00000570035	LINC01572-204	45	0	0.846242	0	0.000707417	-8.53996	down
ENST00000499871	AC025171.1-202	45	0	0.309271	0	0.000707417	-8.53996	down
MSTRG.51994.3	MSTRG.51994.3	0	47	0	0.041953	0.000707417	8.51563	up
MSTRG.3298.5	MSTRG.3298.5	0	47	0	0.213554	0.000707417	8.51563	up
MSTRG.63591.10	MSTRG.63591.10	0	47	0	0.457047	0.000707417	8.51563	up
MSTRG.27073.3	MSTRG.27073.3	0	47	0	0.344707	0.000707417	8.51563	up
MSTRG.35110.4	MSTRG.35110.4	0	47	0	0.405558	0.000707417	8.51563	up
MSTRG.66726.8	MSTRG.66726.8	0	47	0	0.280263	0.000707417	8.51563	up
ENST00000608442	AFAP1-AS1-201	0	47	0	0.102411	0.000707417	8.51563	up
ENST00000591665	AC010327.3-201	0	47	0	0.424105	0.000707417	8.51563	up
ENST00000546793	AC068888.1-207	0	47	0	0.242286	0.000707417	8.51563	up
ENST00000585030	SNHG15-210	6	152	0.09744	2.38327	0.000714805	4.54819	up
MSTRG.7823.2	MSTRG.7823.2	62	1	0.213075	6.3e-05	0.000740794	-5.8694	down
MSTRG.20975.4	MSTRG.20975.4	62	1	0.588036	0.007708	0.000740794	-5.8694	down
ENST00000623117	GTSE1-DT-202	62	1	0.642374	0.008669	0.000740794	-5.8694	down
MSTRG.59988.1	MSTRG.59988.1	1	66	0.000126	0.583046	0.000740794	5.79499	up
MSTRG.6859.1	MSTRG.6859.1	111	4	0.269684	0.006965	0.000753076	-4.83741	down
MSTRG.5147.3	MSTRG.5147.3	44	0	0.345521	0	0.000780212	-8.50763	down
MSTRG.51930.2	MSTRG.51930.2	0	46	0	0.366542	0.000780212	8.48468	up
MSTRG.51808.3	MSTRG.51808.3	0	46	0	0.430194	0.000780212	8.48468	up
ENST00000424245	PRMT5-AS1-201	0	46	0	0.259458	0.000780212	8.48468	up
ENST00000331944	CYTOR-201	78	2	2.30746	0.028386	0.000795585	-5.28476	down
MSTRG.30952.4	MSTRG.30952.4	1	65	0.000894	0.537524	0.000796354	5.77301	up
ENST00000425653	DANCR-202	410	25	7.87109	0.443642	0.000851917	-4.11578	down
ENST00000466557	AL627309.5-203	4	114	0.039691	1.29979	0.000859448	4.70431	up
MSTRG.581.1	MSTRG.581.1	43	0	0.717249	0	0.000861171	-8.47455	down
MSTRG.50911.1	MSTRG.50911.1	43	0	1.62727	0	0.000861171	-8.47455	down
MSTRG.11882.15	MSTRG.11882.15	43	0	0.088375	0	0.000861171	-8.47455	down
ENST00000624622	CPB2-AS1-205	43	0	0.16743	0	0.000861171	-8.47455	down
ENST00000443132	AC019080.1-206	0	45	0	1.25838	0.000861171	8.45306	up
ENST00000508993	AC026427.1-201	0	45	0	1.18912	0.000861171	8.45306	up
ENST00000435586	BX088651.4-201	0	45	0	0.259902	0.000861171	8.45306	up
MSTRG.50822.1	MSTRG.50822.1	42	0	1.65413	0	0.000951428	-8.4407	down
MSTRG.22349.1	MSTRG.22349.1	42	0	0.731511	0	0.000951428	-8.4407	down
MSTRG.30612.4	MSTRG.30612.4	42	0	2.46285	0	0.000951428	-8.4407	down
MSTRG.53358.2	MSTRG.53358.2	42	0	0.24902	0	0.000951428	-8.4407	down
MSTRG.3011.4	MSTRG.3011.4	42	0	0.316794	0	0.000951428	-8.4407	down
ENST00000457484	PSMG3-AS1-203	42	0	0.171369	0	0.000951428	-8.4407	down
ENST00000453010	FAM225A-202	42	0	0.115628	0	0.000951428	-8.4407	down
ENST00000430998	MANCR-201	42	0	0.441269	0	0.000951428	-8.4407	down
MSTRG.4045.7	MSTRG.4045.7	0	44	0	0.975457	0.000951428	8.42074	up
MSTRG.54754.4	MSTRG.54754.4	0	44	0	0.537975	0.000951428	8.42074	up
ENST00000552933	DDN-AS1-204	0	44	0	0.487773	0.000951428	8.42074	up
ENST00000454260	STEAP3-AS1-201	0	44	0	0.20329	0.000951428	8.42074	up
MSTRG.30827.1	MSTRG.30827.1	498	32	34.3422	2.08873	0.000986597	-4.0417	down
MSTRG.51074.1	MSTRG.51074.1	88	3	2.2143	0.056044	0.00104904	-4.90296	down
MSTRG.30609.1	MSTRG.30609.1	41	0	2.94157	0	0.001054	-8.40604	down
ENST00000445504	IGF2-AS-203	41	0	0.333325	0	0.001054	-8.40604	down
MSTRG.63361.2	MSTRG.63361.2	0	43	0	0.249554	0.001054	8.38767	up
MSTRG.18535.10	MSTRG.18535.10	0	43	0	0.35025	0.001054	8.38767	up
MSTRG.36394.1	MSTRG.36394.1	0	43	0	0.382485	0.001054	8.38767	up
MSTRG.42635.4	MSTRG.42635.4	0	43	0	0.174657	0.001054	8.38767	up
MSTRG.23645.1	MSTRG.23645.1	0	43	0	0.23809	0.001054	8.38767	up
ENST00000501652	LINC01184-203	0	43	0	0.399317	0.001054	8.38767	up
ENST00000528407	AC087623.1-201	0	43	0	1.19336	0.001054	8.38767	up
ENST00000444158	AC006372.3-201	0	43	0	0.158211	0.001054	8.38767	up
MSTRG.30674.1	MSTRG.30674.1	131	6	7.26699	0.314839	0.00109795	-4.5063	down
MSTRG.30823.1	MSTRG.30823.1	102	4	2.98112	0.103557	0.00110115	-4.71556	down
ENST00000508269	HHIP-AS1-202	187	10	2.692	0.133385	0.00113	-4.29458	down
MSTRG.3296.16	MSTRG.3296.16	40	0	0.182327	0	0.00117275	-8.37052	down
MSTRG.54754.2	MSTRG.54754.2	40	0	0.52782	0	0.00117275	-8.37052	down
MSTRG.56807.1	MSTRG.56807.1	40	0	0.778549	0	0.00117275	-8.37052	down
ENST00000567968	AC138028.2-202	40	0	0.139454	0	0.00117275	-8.37052	down
ENST00000610809	AC245041.2-204	40	0	0.316434	0	0.00117275	-8.37052	down
MSTRG.67101.2	MSTRG.67101.2	0	42	0	0.166467	0.00117275	8.35382	up
MSTRG.3382.1	MSTRG.3382.1	0	42	0	0.361482	0.00117275	8.35382	up
ENST00000515614	LINC00942-201	0	42	0	0.283139	0.00117275	8.35382	up
MSTRG.30736.1	MSTRG.30736.1	170	9	7.56206	0.343997	0.00123579	-4.30714	down
MSTRG.60691.2	MSTRG.60691.2	1	59	0.008814	0.510837	0.00125613	5.63357	up
ENST00000610177	LINC02604-201	5	119	0.019499	0.517141	0.00129594	4.45275	up
MSTRG.50855.1	MSTRG.50855.1	210	12	5.87061	0.296974	0.00129594	-4.20185	down
MSTRG.57607.1	MSTRG.57607.1	39	0	0.527359	0	0.00129652	-8.33411	down
MSTRG.51078.1	MSTRG.51078.1	39	0	1.98518	0	0.00129652	-8.33411	down
MSTRG.35936.2	MSTRG.35936.2	39	0	0.333536	0	0.00129652	-8.33411	down
MSTRG.6832.5	MSTRG.6832.5	39	0	1.35164	0	0.00129652	-8.33411	down
ENST00000500538	UBA6-AS1-203	39	0	0.181806	0	0.00129652	-8.33411	down
ENST00000447643	AC004951.1-201	39	0	0.327413	0	0.00129652	-8.33411	down
MSTRG.52925.1	MSTRG.52925.1	0	41	0	0.437566	0.00129652	8.31917	up
MSTRG.46904.1	MSTRG.46904.1	0	41	0	0.28521	0.00129652	8.31917	up
MSTRG.62802.1	MSTRG.62802.1	0	41	0	0.634472	0.00129652	8.31917	up
MSTRG.19237.2	MSTRG.19237.2	0	41	0	0.493228	0.00129652	8.31917	up
ENST00000598905	INTS6-AS1-218	0	41	0	0.664391	0.00129652	8.31917	up
ENST00000413483	CD81-AS1-201	0	41	0	0.417037	0.00129652	8.31917	up
ENST00000543475	SMCR5-201	0	41	0	0.214006	0.00129652	8.31917	up
MSTRG.55278.19	MSTRG.55278.19	4	102	0.013281	0.384731	0.00143381	4.54403	up
ENST00000587536	ZNF561-AS1-204	68	2	0.595077	0.013219	0.00143381	-5.08715	down
MSTRG.43927.2	MSTRG.43927.2	38	0	0.248937	0	0.00143381	-8.29675	down
MSTRG.26347.2	MSTRG.26347.2	38	0	0.333289	0	0.00143381	-8.29675	down
MSTRG.21312.1	MSTRG.21312.1	38	0	0.683626	0	0.00143381	-8.29675	down
MSTRG.14246.1	MSTRG.14246.1	38	0	0.600257	0	0.00143381	-8.29675	down
MSTRG.3699.1	MSTRG.3699.1	38	0	1.19502	0	0.00143381	-8.29675	down
MSTRG.54803.2	MSTRG.54803.2	38	0	0.227607	0	0.00143381	-8.29675	down
MSTRG.38932.1	MSTRG.38932.1	38	0	0.414286	0	0.00143381	-8.29675	down
ENST00000649433	LINC00511-264	38	0	0.321917	0	0.00143381	-8.29675	down
ENST00000644477	SNHG28-203	38	0	0.388656	0	0.00143381	-8.29675	down
MSTRG.13631.1	MSTRG.13631.1	0	40	0	0.441656	0.00143381	8.28365	up
MSTRG.65066.2	MSTRG.65066.2	0	40	0	0.330621	0.00143381	8.28365	up
MSTRG.31680.1	MSTRG.31680.1	0	40	0	0.629983	0.00143381	8.28365	up
MSTRG.11270.2	MSTRG.11270.2	0	40	0	1.04495	0.00143381	8.28365	up
MSTRG.6332.4	MSTRG.6332.4	0	40	0	0.616921	0.00143381	8.28365	up
ENST00000606361	AP002907.1-201	0	40	0	0.410913	0.00143381	8.28365	up
ENST00000419926	AL138828.1-203	0	40	0	0.37614	0.00143381	8.28365	up
ENST00000646705	ZBED3-AS1-242	0	40	0	0.57256	0.00143381	8.28365	up
MSTRG.24131.9	MSTRG.24131.9	1	57	0.00602	0.502639	0.0014361	5.58393	up
MSTRG.4997.3	MSTRG.4997.3	222	3239	5.79583	80.0783	0.0015464	3.77905	up
ENST00000530261	KCTD21-AS1-205	81	3	1.40397	0.034273	0.00156512	-4.78355	down
MSTRG.51098.16	MSTRG.51098.16	226	15	6.57517	0.400847	0.0015821	-3.98887	down
MSTRG.51797.1	MSTRG.51797.1	27	434	0.059416	0.925778	0.0015821	3.91349	up
MSTRG.6822.2	MSTRG.6822.2	37	0	0.169404	0	0.0015821	-8.2584	down
MSTRG.3820.1	MSTRG.3820.1	37	0	1.56583	0	0.0015821	-8.2584	down
MSTRG.31670.2	MSTRG.31670.2	37	0	0.263058	0	0.0015821	-8.2584	down
MSTRG.40847.10	MSTRG.40847.10	37	0	0.406983	0	0.0015821	-8.2584	down
MSTRG.66132.8	MSTRG.66132.8	37	0	0.520788	0	0.0015821	-8.2584	down
ENST00000613543	AC026333.4-201	37	0	1.07473	0	0.0015821	-8.2584	down
ENST00000469846	THUMPD3-AS1-203	37	0	0.86905	0	0.0015821	-8.2584	down
ENST00000450706	HIPK1-AS1-204	37	0	0.274736	0	0.0015821	-8.2584	down
MSTRG.55985.1	MSTRG.55985.1	0	39	0	0.415319	0.0015821	8.24725	up
MSTRG.3088.6	MSTRG.3088.6	0	39	0	0.177443	0.0015821	8.24725	up
MSTRG.3565.2	MSTRG.3565.2	0	39	0	0.224792	0.0015821	8.24725	up
MSTRG.32706.16	MSTRG.32706.16	0	39	0	0.298277	0.0015821	8.24725	up
MSTRG.26228.10	MSTRG.26228.10	0	39	0	0.39421	0.0015821	8.24725	up
MSTRG.24985.1	MSTRG.24985.1	0	39	0	1.20572	0.0015821	8.24725	up
ENST00000502125	NR2F2-AS1-201	0	39	0	0.300647	0.0015821	8.24725	up
ENST00000452322	LINC00339-205	0	39	0	0.414528	0.0015821	8.24725	up
ENST00000641087	OLMALINC-203	0	39	0	0.15278	0.0015821	8.24725	up
ENST00000382225	AC108134.1-201	0	39	0	0.19048	0.0015821	8.24725	up
MSTRG.2654.1	MSTRG.2654.1	433	31	2.49541	0.167882	0.00159891	-3.88559	down
ENST00000582712	LINC00511-215	185	11	1.12565	0.058142	0.00160518	-4.14324	down
MSTRG.28031.1	MSTRG.28031.1	17	287	0.090803	1.47218	0.00175509	3.9807	up
MSTRG.50726.2	MSTRG.50726.2	36	0	0.292896	0	0.00175509	-8.219	down
MSTRG.51074.9	MSTRG.51074.9	36	0	0.364251	0	0.00175509	-8.219	down
MSTRG.3720.1	MSTRG.3720.1	36	0	0.52061	0	0.00175509	-8.219	down
MSTRG.23747.2	MSTRG.23747.2	36	0	0.194997	0	0.00175509	-8.219	down
MSTRG.6848.1	MSTRG.6848.1	36	0	0.797084	0	0.00175509	-8.219	down
MSTRG.3668.1	MSTRG.3668.1	36	0	1.31989	0	0.00175509	-8.219	down
MSTRG.46103.1	MSTRG.46103.1	36	0	0.422855	0	0.00175509	-8.219	down
ENST00000648185	AP001362.2-201	36	0	0.674304	0	0.00175509	-8.219	down
ENST00000556620	AL049875.1-202	36	0	0.660383	0	0.00175509	-8.219	down
ENST00000442673	LINC01134-203	36	0	0.184311	0	0.00175509	-8.219	down
MSTRG.28332.1	MSTRG.28332.1	0	38	0	0.403177	0.00175509	8.2099	up
MSTRG.43843.2	MSTRG.43843.2	0	38	0	0.869394	0.00175509	8.2099	up
MSTRG.67601.3	MSTRG.67601.3	0	38	0	0.465735	0.00175509	8.2099	up
MSTRG.17877.6	MSTRG.17877.6	0	38	0	0.154795	0.00175509	8.2099	up
MSTRG.3992.6	MSTRG.3992.6	0	38	0	0.184021	0.00175509	8.2099	up
MSTRG.36042.4	MSTRG.36042.4	0	38	0	0.367819	0.00175509	8.2099	up
MSTRG.37683.1	MSTRG.37683.1	0	38	0	1.05426	0.00175509	8.2099	up
ENST00000544842	AC006206.1-201	0	38	0	0.167111	0.00175509	8.2099	up
ENST00000420803	ZNF337-AS1-202	0	38	0	0.718922	0.00175509	8.2099	up
MSTRG.38440.2	MSTRG.38440.2	5	109	0.041344	0.982588	0.0018747	4.32626	up
MSTRG.19463.23	MSTRG.19463.23	102	5	0.86667	0.035852	0.00196531	-4.40266	down
MSTRG.46081.1	MSTRG.46081.1	63	2	0.840104	0.022085	0.00196531	-4.97717	down
MSTRG.25821.2	MSTRG.25821.2	50	1	0.827395	0.007424	0.00196531	-5.55973	down
MSTRG.64529.3	MSTRG.64529.3	35	0	0.146079	0	0.00196531	-8.1785	down
MSTRG.12775.1	MSTRG.12775.1	35	0	0.868352	0	0.00196531	-8.1785	down
MSTRG.38570.1	MSTRG.38570.1	35	0	0.765635	0	0.00196531	-8.1785	down
MSTRG.19038.1	MSTRG.19038.1	35	0	0.573166	0	0.00196531	-8.1785	down
MSTRG.7559.1	MSTRG.7559.1	35	0	0.3279	0	0.00196531	-8.1785	down
MSTRG.58916.1	MSTRG.58916.1	35	0	0.356918	0	0.00196531	-8.1785	down
MSTRG.62369.4	MSTRG.62369.4	0	37	0	0.37151	0.00196531	8.17155	up
MSTRG.27385.2	MSTRG.27385.2	0	37	0	0.301376	0.00196531	8.17155	up
MSTRG.6768.1	MSTRG.6768.1	0	37	0	0.342682	0.00196531	8.17155	up
MSTRG.31670.4	MSTRG.31670.4	0	37	0	0.532813	0.00196531	8.17155	up
MSTRG.44531.1	MSTRG.44531.1	0	37	0	0.40275	0.00196531	8.17155	up
MSTRG.66726.9	MSTRG.66726.9	0	37	0	0.216181	0.00196531	8.17155	up
MSTRG.28644.2	MSTRG.28644.2	0	37	0	0.281151	0.00196531	8.17155	up
ENST00000563592	ADPGK-AS1-201	0	37	0	0.197364	0.00196531	8.17155	up
MSTRG.65635.1	MSTRG.65635.1	4	94	0.013724	0.325975	0.00201905	4.42635	up
ENST00000567257	LOXL1-AS1-210	75	3	0.49988	0.015836	0.00213225	-4.67269	down
MSTRG.46864.43	MSTRG.46864.43	4	93	0.008319	0.234507	0.00213494	4.41094	up
MSTRG.68704.4	MSTRG.68704.4	1	51	0.008153	0.446478	0.00214429	5.42385	up
MSTRG.46075.1	MSTRG.46075.1	222	16	0.986614	0.066817	0.00216784	-3.87078	down
MSTRG.51098.25	MSTRG.51098.25	210	15	13.3726	0.861529	0.00217992	-3.88299	down
MSTRG.30578.1	MSTRG.30578.1	149	9	2.1598	0.118447	0.00217992	-4.11706	down
MSTRG.30581.2	MSTRG.30581.2	149	9	4.28119	0.234745	0.00217992	-4.11706	down
MSTRG.6670.3	MSTRG.6670.3	5	105	0.025631	0.627793	0.00217992	4.27239	up
MSTRG.54902.2	MSTRG.54902.2	34	0	0.459071	0	0.00217992	-8.13682	down
MSTRG.3254.1	MSTRG.3254.1	34	0	0.405715	0	0.00217992	-8.13682	down
MSTRG.3888.1	MSTRG.3888.1	34	0	1.77885	0	0.00217992	-8.13682	down
MSTRG.57855.1	MSTRG.57855.1	34	0	0.336168	0	0.00217992	-8.13682	down
MSTRG.30483.3	MSTRG.30483.3	34	0	0.788526	0	0.00217992	-8.13682	down
MSTRG.28644.1	MSTRG.28644.1	34	0	0.285261	0	0.00217992	-8.13682	down
MSTRG.41921.8	MSTRG.41921.8	34	0	0.426664	0	0.00217992	-8.13682	down
ENST00000559714	AC090825.1-201	34	0	0.962579	0	0.00217992	-8.13682	down
MSTRG.54192.2	MSTRG.54192.2	0	36	0	0.847596	0.00217992	8.13217	up
MSTRG.17895.2	MSTRG.17895.2	0	36	0	0.410169	0.00217992	8.13217	up
MSTRG.38620.1	MSTRG.38620.1	0	36	0	1.25492	0.00217992	8.13217	up
MSTRG.25360.3	MSTRG.25360.3	0	36	0	0.388073	0.00217992	8.13217	up
MSTRG.37951.5	MSTRG.37951.5	0	36	0	0.326152	0.00217992	8.13217	up
MSTRG.25111.2	MSTRG.25111.2	0	36	0	0.622753	0.00217992	8.13217	up
MSTRG.1655.2	MSTRG.1655.2	0	36	0	0.167128	0.00217992	8.13217	up
MSTRG.57861.2	MSTRG.57861.2	0	36	0	0.257785	0.00217992	8.13217	up
ENST00000574307	AC005695.1-201	0	36	0	0.093689	0.00217992	8.13217	up
ENST00000439595	DLGAP4-AS1-203	0	36	0	0.441546	0.00217992	8.13217	up
ENST00000519197	AC100802.1-201	0	36	0	0.267815	0.00217992	8.13217	up
MSTRG.4974.1	MSTRG.4974.1	2	65	0.004425	0.149748	0.00218652	4.85319	up
MSTRG.23975.1	MSTRG.23975.1	123	7	3.8746	0.186109	0.0021908	-4.19742	down
ENST00000608917	PACERR-201	7	131	0.132715	2.37005	0.0021908	4.11558	up
ENST00000647652	LINC00511-220	562	45	2.39948	0.181668	0.00236411	-3.7259	down
MSTRG.51098.10	MSTRG.51098.10	312	24	19.2396	1.35554	0.00240003	-3.78042	down
ENST00000481368	SNHG12-209	6	115	0.051929	0.952615	0.00242609	4.14615	up
MSTRG.30728.1	MSTRG.30728.1	156	10	10.04	0.606592	0.00242609	-4.03327	down
MSTRG.30446.1	MSTRG.30446.1	33	0	1.08454	0	0.00242609	-8.09391	down
MSTRG.30932.5	MSTRG.30932.5	33	0	0.296423	0	0.00242609	-8.09391	down
MSTRG.56185.1	MSTRG.56185.1	33	0	0.294737	0	0.00242609	-8.09391	down
MSTRG.7734.1	MSTRG.7734.1	33	0	0.287508	0	0.00242609	-8.09391	down
MSTRG.64457.1	MSTRG.64457.1	33	0	0.461247	0	0.00242609	-8.09391	down
MSTRG.44415.1	MSTRG.44415.1	33	0	0.359322	0	0.00242609	-8.09391	down
MSTRG.20240.1	MSTRG.20240.1	33	0	0.465146	0	0.00242609	-8.09391	down
MSTRG.30552.2	MSTRG.30552.2	33	0	1.02706	0	0.00242609	-8.09391	down
MSTRG.46092.1	MSTRG.46092.1	33	0	0.564082	0	0.00242609	-8.09391	down
ENST00000520658	AC008676.1-202	33	0	0.935082	0	0.00242609	-8.09391	down
MSTRG.67437.1	MSTRG.67437.1	0	35	0	0.478783	0.00242609	8.09167	up
MSTRG.40285.1	MSTRG.40285.1	0	35	0	0.698846	0.00242609	8.09167	up
MSTRG.65102.3	MSTRG.65102.3	0	35	0	0.225106	0.00242609	8.09167	up
MSTRG.17794.4	MSTRG.17794.4	0	35	0	0.330913	0.00242609	8.09167	up
MSTRG.68057.1	MSTRG.68057.1	0	35	0	0.809182	0.00242609	8.09167	up
MSTRG.38837.6	MSTRG.38837.6	0	35	0	0.268315	0.00242609	8.09167	up
MSTRG.39510.7	MSTRG.39510.7	0	35	0	0.362622	0.00242609	8.09167	up
ENST00000532564	GMDS-DT-210	0	35	0	0.356923	0.00242609	8.09167	up
ENST00000606802	AL139423.1-201	0	35	0	0.065072	0.00242609	8.09167	up
ENST00000626206	AC093110.1-202	0	35	0	0.59713	0.00242609	8.09167	up
ENST00000644015	ZBED3-AS1-229	0	35	0	0.323746	0.00242609	8.09167	up
ENST00000433317	TTC28-AS1-212	0	35	0	0.167469	0.00242609	8.09167	up
ENST00000634502	LINC01358-207	72	3	0.438743	0.014144	0.00244071	-4.61389	down
MSTRG.50903.1	MSTRG.50903.1	83	4	1.46677	0.056548	0.00268126	-4.41857	down
MSTRG.43352.1	MSTRG.43352.1	1	48	0.008028	0.638841	0.00273545	5.33661	up
MSTRG.60901.1	MSTRG.60901.1	0	34	0	0.584136	0.00273708	8.05001	up
MSTRG.27782.2	MSTRG.27782.2	0	34	0	0.35261	0.00273708	8.05001	up
MSTRG.22256.7	MSTRG.22256.7	0	34	0	0.133057	0.00273708	8.05001	up
MSTRG.5225.1	MSTRG.5225.1	0	34	0	0.586661	0.00273708	8.05001	up
ENST00000645890	PKN2-AS1-209	0	34	0	0.19496	0.00273708	8.05001	up
ENST00000573953	MMP25-AS1-208	0	34	0	0.508014	0.00273708	8.05001	up
ENST00000450728	SATB2-AS1-205	0	34	0	0.153038	0.00273708	8.05001	up
MSTRG.30821.2	MSTRG.30821.2	32	0	1.67569	0	0.00273708	-8.04968	down
MSTRG.64085.3	MSTRG.64085.3	32	0	0.10032	0	0.00273708	-8.04968	down
MSTRG.50811.4	MSTRG.50811.4	32	0	1.28331	0	0.00273708	-8.04968	down
MSTRG.1202.4	MSTRG.1202.4	32	0	0.386863	0	0.00273708	-8.04968	down
MSTRG.3935.1	MSTRG.3935.1	32	0	2.13519	0	0.00273708	-8.04968	down
MSTRG.58996.5	MSTRG.58996.5	32	0	0.347587	0	0.00273708	-8.04968	down
ENST00000610155	FAM106A-217	32	0	0.365894	0	0.00273708	-8.04968	down
ENST00000650334	LINP1-204	32	0	0.19905	0	0.00273708	-8.04968	down
ENST00000455071	LINC02535-201	32	0	0.1977	0	0.00273708	-8.04968	down
ENST00000607448	LINC01001-203	32	0	0.313179	0	0.00273708	-8.04968	down
ENST00000620585	AL669942.1-204	32	0	0.116864	0	0.00273708	-8.04968	down
ENST00000438965	AL359258.1-201	40	538	0.252547	3.23807	0.00273708	3.65838	up
ENST00000650453	AL157886.1-201	57	2	0.277127	0.004971	0.0028786	-4.83307	down
MSTRG.51074.7	MSTRG.51074.7	195	15	2.91817	0.206667	0.00292224	-3.77614	down
ENST00000551271	AL928654.1-201	4	85	0.022869	0.555246	0.00295141	4.28136	up
MSTRG.33140.1	MSTRG.33140.1	45	1	0.585506	0.00902	0.00296156	-5.40812	down
ENST00000513892	AC079193.2-201	1	47	0.001494	0.302749	0.00296156	5.30632	up
MSTRG.70268.1	MSTRG.70268.1	382	32	0.813796	0.064101	0.00308476	-3.65923	down
ENST00000378180	DLEU1-201	17	251	0.263494	3.8259	0.00308476	3.78743	up
MSTRG.37622.1	MSTRG.37622.1	0	33	0	0.452036	0.00308476	8.0071	up
MSTRG.11228.1	MSTRG.11228.1	0	33	0	0.265978	0.00308476	8.0071	up
MSTRG.51098.21	MSTRG.51098.21	0	33	0	0.645708	0.00308476	8.0071	up
ENST00000325042	AC073072.1-201	0	33	0	0.356312	0.00308476	8.0071	up
ENST00000606511	AL603756.1-201	0	33	0	0.223049	0.00308476	8.0071	up
ENST00000437916	LINC01833-203	0	33	0	0.168454	0.00308476	8.0071	up
ENST00000537192	AC006206.2-201	0	33	0	0.494538	0.00308476	8.0071	up
ENST00000562835	AC009119.3-201	0	33	0	1.26934	0.00308476	8.0071	up
MSTRG.62396.2	MSTRG.62396.2	31	0	0.28638	0	0.00308476	-8.00405	down
MSTRG.50959.1	MSTRG.50959.1	31	0	2.36949	0	0.00308476	-8.00405	down
MSTRG.56123.2	MSTRG.56123.2	31	0	0.473689	0	0.00308476	-8.00405	down
MSTRG.48218.2	MSTRG.48218.2	31	0	0.177158	0	0.00308476	-8.00405	down
MSTRG.69875.10	MSTRG.69875.10	31	0	0.160735	0	0.00308476	-8.00405	down
MSTRG.50811.1	MSTRG.50811.1	31	0	1.14264	0	0.00308476	-8.00405	down
MSTRG.53379.1	MSTRG.53379.1	31	0	0.50358	0	0.00308476	-8.00405	down
ENST00000458003	AL358473.1-202	31	0	0.136669	0	0.00308476	-8.00405	down
ENST00000429872	AC147651.3-201	31	0	0.65392	0	0.00308476	-8.00405	down
ENST00000537921	AC006064.3-201	31	0	0.996143	0	0.00308476	-8.00405	down
ENST00000530572	AP002833.1-201	31	0	0.849252	0	0.00308476	-8.00405	down
MSTRG.9707.2	MSTRG.9707.2	44	1	0.495613	0.004288	0.00321351	-5.37578	down
MSTRG.64737.4	MSTRG.64737.4	44	1	0.215697	0.00113	0.00321351	-5.37578	down
ENST00000558424	AC091100.1-201	1	46	0.00103	0.289831	0.00321351	5.27538	up
MSTRG.55472.2	MSTRG.55472.2	31	413	0.148443	1.88632	0.00321351	3.64348	up
MSTRG.30499.1	MSTRG.30499.1	112	7	4.13667	0.216728	0.003358	-4.0624	down
MSTRG.10320.5	MSTRG.10320.5	187	14	0.290043	0.020133	0.00349739	-3.8144	down
ENST00000421202	CCDC18-AS1-205	18	257	0.094805	1.28947	0.00349811	3.7396	up
MSTRG.24651.3	MSTRG.24651.3	111	7	0.710706	0.042079	0.00349811	-4.04947	down
MSTRG.59944.3	MSTRG.59944.3	15	221	0.08051	1.13746	0.00349811	3.7831	up
ENST00000612598	AL355338.1-201	121	8	2.08271	0.130893	0.00349811	-3.98441	down
MSTRG.56587.1	MSTRG.56587.1	0	32	0	0.364359	0.00349811	7.96288	up
MSTRG.3105.1	MSTRG.3105.1	0	32	0	0.592473	0.00349811	7.96288	up
MSTRG.15414.3	MSTRG.15414.3	0	32	0	0.23876	0.00349811	7.96288	up
MSTRG.29481.1	MSTRG.29481.1	0	32	0	1.06616	0.00349811	7.96288	up
MSTRG.26799.3	MSTRG.26799.3	0	32	0	0.633713	0.00349811	7.96288	up
ENST00000544657	AC018653.3-201	0	32	0	0.634019	0.00349811	7.96288	up
ENST00000414744	SPAG5-AS1-201	0	32	0	0.217259	0.00349811	7.96288	up
ENST00000644552	CYTOR-227	0	32	0	0.564433	0.00349811	7.96288	up
ENST00000525154	AC026250.1-202	0	32	0	0.214946	0.00349811	7.96288	up
MSTRG.15210.1	MSTRG.15210.1	30	0	0.178161	0	0.00349811	-7.95693	down
MSTRG.30464.1	MSTRG.30464.1	30	0	0.88884	0	0.00349811	-7.95693	down
MSTRG.27046.8	MSTRG.27046.8	30	0	0.445902	0	0.00349811	-7.95693	down
ENST00000541615	SNHG1-218	30	0	0.631143	0	0.00349811	-7.95693	down
ENST00000433126	SLCO4A1-AS1-202	30	0	0.331493	0	0.00349811	-7.95693	down
ENST00000562343	AC068987.4-201	30	0	0.223512	0	0.00349811	-7.95693	down
MSTRG.18034.2	MSTRG.18034.2	500	44	0.789633	0.06474	0.00350072	-3.58962	down
MSTRG.32165.2	MSTRG.32165.2	1	45	0.004895	0.269964	0.00350072	5.24376	up
MSTRG.22258.1	MSTRG.22258.1	8	128	0.103629	1.66644	0.00361845	3.89262	up
MSTRG.3178.1	MSTRG.3178.1	17	242	0.096358	1.37418	0.0036309	3.73478	up
MSTRG.8117.1	MSTRG.8117.1	35	443	0.267213	3.21547	0.00380844	3.57017	up
MSTRG.115.1	MSTRG.115.1	76	4	1.33191	0.054278	0.00382252	-4.29165	down
MSTRG.51099.1	MSTRG.51099.1	2	57	0.085575	3.32226	0.00385258	4.66411	up
MSTRG.50944.1	MSTRG.50944.1	42	1	1.91763	0.034263	0.0039012	-5.30886	down
MSTRG.30488.1	MSTRG.30488.1	64	3	4.19211	0.132407	0.00398142	-4.44427	down
MSTRG.56625.3	MSTRG.56625.3	0	31	0	1.37907	0.00398142	7.91727	up
MSTRG.45326.5	MSTRG.45326.5	0	31	0	0.187965	0.00398142	7.91727	up
MSTRG.62379.1	MSTRG.62379.1	0	31	0	0.173804	0.00398142	7.91727	up
MSTRG.37760.3	MSTRG.37760.3	0	31	0	0.385882	0.00398142	7.91727	up
MSTRG.67150.1	MSTRG.67150.1	0	31	0	0.363387	0.00398142	7.91727	up
MSTRG.67780.1	MSTRG.67780.1	0	31	0	0.782975	0.00398142	7.91727	up
ENST00000502390	AL033397.1-201	0	31	0	0.124312	0.00398142	7.91727	up
ENST00000416350	AC104777.2-201	0	31	0	0.840071	0.00398142	7.91727	up
ENST00000560380	AC012170.2-201	0	31	0	0.68605	0.00398142	7.91727	up
ENST00000451762	WDFY3-AS2-202	0	31	0	0.077494	0.00398142	7.91727	up
MSTRG.31209.3	MSTRG.31209.3	29	0	0.533402	0	0.00398142	-7.90823	down
MSTRG.47013.9	MSTRG.47013.9	29	0	0.280016	0	0.00398142	-7.90823	down
MSTRG.30796.1	MSTRG.30796.1	29	0	0.858973	0	0.00398142	-7.90823	down
MSTRG.29219.2	MSTRG.29219.2	29	0	0.381636	0	0.00398142	-7.90823	down
MSTRG.22367.3	MSTRG.22367.3	29	0	0.299293	0	0.00398142	-7.90823	down
MSTRG.37201.1	MSTRG.37201.1	29	0	0.407136	0	0.00398142	-7.90823	down
ENST00000528366	AL356215.1-201	29	0	0.415541	0	0.00398142	-7.90823	down
MSTRG.3793.3	MSTRG.3793.3	52	2	1.84877	0.044	0.00413348	-4.70091	down
MSTRG.525.1	MSTRG.525.1	1	43	0.000823	0.553429	0.00428869	5.17836	up
MSTRG.27740.1	MSTRG.27740.1	136	10	0.667587	0.045916	0.00443127	-3.8355	down
MSTRG.25373.3	MSTRG.25373.3	0	30	0	0.29637	0.00456426	7.87016	up
MSTRG.22331.1	MSTRG.22331.1	0	30	0	0.291771	0.00456426	7.87016	up
MSTRG.10242.1	MSTRG.10242.1	0	30	0	0.712214	0.00456426	7.87016	up
MSTRG.8205.1	MSTRG.8205.1	0	30	0	0.696486	0.00456426	7.87016	up
MSTRG.36036.12	MSTRG.36036.12	0	30	0	0.31433	0.00456426	7.87016	up
MSTRG.8048.1	MSTRG.8048.1	0	30	0	0.722516	0.00456426	7.87016	up
MSTRG.4204.1	MSTRG.4204.1	0	30	0	0.432603	0.00456426	7.87016	up
ENST00000571689	AC087500.1-203	0	30	0	0.2602	0.00456426	7.87016	up
ENST00000601906	AP001350.1-201	0	30	0	0.289895	0.00456426	7.87016	up
ENST00000592422	MAP3K14-AS1-210	0	30	0	0.536386	0.00456426	7.87016	up
ENST00000442532	AC139149.1-202	0	30	0	0.559991	0.00456426	7.87016	up
MSTRG.5102.1	MSTRG.5102.1	28	0	0.622854	0	0.00456426	-7.85781	down
MSTRG.11601.17	MSTRG.11601.17	28	0	0.972341	0	0.00456426	-7.85781	down
MSTRG.18019.1	MSTRG.18019.1	28	0	0.629682	0	0.00456426	-7.85781	down
MSTRG.62275.2	MSTRG.62275.2	28	0	0.159047	0	0.00456426	-7.85781	down
MSTRG.38988.1	MSTRG.38988.1	28	0	0.756514	0	0.00456426	-7.85781	down
MSTRG.50795.1	MSTRG.50795.1	28	0	2.14369	0	0.00456426	-7.85781	down
MSTRG.15081.2	MSTRG.15081.2	28	0	0.329518	0	0.00456426	-7.85781	down
ENST00000501718	AC005920.1-201	28	0	0.208657	0	0.00456426	-7.85781	down
ENST00000434244	AL139220.2-207	28	0	0.1629	0	0.00456426	-7.85781	down
ENST00000424989	LINC01137-201	28	0	0.308858	0	0.00456426	-7.85781	down
ENST00000409910	AC112721.2-201	40	1	1.1675	0.0195	0.00470696	-5.23867	down
ENST00000524045	ZFPM2-AS1-207	1	42	0.006636	0.623859	0.00470696	5.14452	up
MSTRG.21707.1	MSTRG.21707.1	61	3	1.12124	0.035441	0.00483171	-4.37514	down
MSTRG.30824.1	MSTRG.30824.1	132	10	8.59583	0.599558	0.0050135	-3.79247	down
ENST00000370520	AL357033.1-201	112	8	0.910044	0.06044	0.00505552	-3.87301	down
MSTRG.7043.28	MSTRG.7043.28	460	44	4.05015	0.360536	0.00511638	-3.46936	down
MSTRG.38030.2	MSTRG.38030.2	11	149	0.044547	0.589712	0.00520359	3.65803	up
ENST00000631211	FP671120.3-201	545	54	9.31727	0.864881	0.00520359	-3.41925	down
MSTRG.26033.2	MSTRG.26033.2	50	2	0.830483	0.020786	0.00520359	-4.64446	down
MSTRG.27437.10	MSTRG.27437.10	50	2	0.481412	0.015491	0.00520359	-4.64446	down
MSTRG.22024.2	MSTRG.22024.2	2	53	0.014393	0.551846	0.00520359	4.55939	up
MSTRG.20211.1	MSTRG.20211.1	0	29	0	0.384074	0.00520359	7.82146	up
MSTRG.62812.2	MSTRG.62812.2	0	29	0	0.273829	0.00520359	7.82146	up
MSTRG.58501.1	MSTRG.58501.1	0	29	0	0.175292	0.00520359	7.82146	up
MSTRG.20360.4	MSTRG.20360.4	0	29	0	0.404004	0.00520359	7.82146	up
MSTRG.61858.1	MSTRG.61858.1	0	29	0	0.210137	0.00520359	7.82146	up
MSTRG.57930.1	MSTRG.57930.1	0	29	0	0.525497	0.00520359	7.82146	up
ENST00000617529	AC139749.1-202	0	29	0	0.137628	0.00520359	7.82146	up
ENST00000563041	AC104938.1-202	0	29	0	0.672155	0.00520359	7.82146	up
ENST00000641009	LINC00339-211	0	29	0	0.289113	0.00520359	7.82146	up
ENST00000412387	AC009226.1-202	0	29	0	0.797923	0.00520359	7.82146	up
MSTRG.27676.1	MSTRG.27676.1	27	0	0.115698	0	0.00520359	-7.80558	down
MSTRG.50979.1	MSTRG.50979.1	27	0	1.52612	0	0.00520359	-7.80558	down
MSTRG.51710.1	MSTRG.51710.1	27	0	0.571569	0	0.00520359	-7.80558	down
MSTRG.459.1	MSTRG.459.1	27	0	0.311827	0	0.00520359	-7.80558	down
MSTRG.33445.2	MSTRG.33445.2	27	0	0.213158	0	0.00520359	-7.80558	down
MSTRG.50936.3	MSTRG.50936.3	27	0	1.06329	0	0.00520359	-7.80558	down
MSTRG.30453.1	MSTRG.30453.1	27	0	1.43742	0	0.00520359	-7.80558	down
MSTRG.66726.10	MSTRG.66726.10	27	0	0.686725	0	0.00520359	-7.80558	down
MSTRG.30896.1	MSTRG.30896.1	27	0	0.860535	0	0.00520359	-7.80558	down
MSTRG.12851.1	MSTRG.12851.1	27	0	0.190518	0	0.00520359	-7.80558	down
MSTRG.22341.3	MSTRG.22341.3	27	0	0.272934	0	0.00520359	-7.80558	down
ENST00000377680	FAM201A-201	27	0	0.123618	0	0.00520359	-7.80558	down
ENST00000427824	AL031283.1-201	27	0	0.081666	0	0.00520359	-7.80558	down
MSTRG.50934.1	MSTRG.50934.1	70	4	3.5949	0.172738	0.00528256	-4.1732	down
MSTRG.17198.9	MSTRG.17198.9	7	106	0.040382	0.582227	0.00529195	3.81041	up
MSTRG.51098.14	MSTRG.51098.14	1012	103	18.1035	1.73389	0.00532071	-3.382	down
MSTRG.12182.1	MSTRG.12182.1	1128	116	1.63689	0.158738	0.0053379	-3.36726	down
MSTRG.11374.1	MSTRG.11374.1	110	8	1.82467	0.114021	0.0053379	-3.84705	down
MSTRG.12783.1	MSTRG.12783.1	188	17	1.07239	0.086587	0.00537664	-3.54431	down
MSTRG.30472.1	MSTRG.30472.1	80	5	3.6222	0.189804	0.00538039	-4.05264	down
MSTRG.3669.1	MSTRG.3669.1	80	5	1.91754	0.096049	0.00538039	-4.05264	down
MSTRG.21874.2	MSTRG.21874.2	49	563	0.089292	0.976075	0.00540699	3.43191	up
MSTRG.3197.16	MSTRG.3197.16	22	271	0.052811	0.631218	0.00553854	3.52834	up
MSTRG.1554.1	MSTRG.1554.1	478	47	2.1866	0.202181	0.00555388	-3.42983	down
MSTRG.30742.3	MSTRG.30742.3	69	4	1.65397	0.075884	0.0056067	-4.15248	down
MSTRG.67156.1	MSTRG.67156.1	2	51	0.031867	0.790683	0.00564192	4.50403	up
ENST00000522525	THUMPD3-AS1-218	38	1	0.315998	8.2e-05	0.00573353	-5.1649	down
MSTRG.30473.1	MSTRG.30473.1	165	14	2.98039	0.225195	0.00586612	-3.63395	down
ENST00000446423	SDCBP2-AS1-201	4	72	0.029552	0.591721	0.00586612	4.04229	up
MSTRG.30773.1	MSTRG.30773.1	97	7	3.37625	0.211957	0.00586612	-3.8552	down
MSTRG.55937.3	MSTRG.55937.3	0	28	0	0.745122	0.00586612	7.77106	up
MSTRG.68807.2	MSTRG.68807.2	0	28	0	0.336729	0.00586612	7.77106	up
MSTRG.37951.2	MSTRG.37951.2	0	28	0	0.342521	0.00586612	7.77106	up
MSTRG.59903.2	MSTRG.59903.2	0	28	0	0.311345	0.00586612	7.77106	up
MSTRG.9034.1	MSTRG.9034.1	0	28	0	0.917988	0.00586612	7.77106	up
MSTRG.24447.1	MSTRG.24447.1	0	28	0	0.605742	0.00586612	7.77106	up
MSTRG.66472.1	MSTRG.66472.1	0	28	0	0.595101	0.00586612	7.77106	up
MSTRG.8422.2	MSTRG.8422.2	0	28	0	0.498675	0.00586612	7.77106	up
MSTRG.28954.1	MSTRG.28954.1	0	28	0	0.199121	0.00586612	7.77106	up
ENST00000529965	STX17-AS1-201	0	28	0	0.753172	0.00586612	7.77106	up
ENST00000605707	NAMA-207	0	28	0	0.238639	0.00586612	7.77106	up
ENST00000577055	SRRM2-AS1-205	0	28	0	0.233526	0.00586612	7.77106	up
ENST00000421064	AP000347.2-202	0	28	0	0.135146	0.00586612	7.77106	up
ENST00000609990	MIR22HG-218	0	28	0	0.679008	0.00586612	7.77106	up
ENST00000526906	AC080023.1-201	0	28	0	0.519711	0.00586612	7.77106	up
ENST00000483218	AC019068.1-202	0	28	0	0.535493	0.00586612	7.77106	up
MSTRG.11987.1	MSTRG.11987.1	26	0	0.181257	0	0.00586612	-7.75138	down
MSTRG.3931.1	MSTRG.3931.1	26	0	1.45365	0	0.00586612	-7.75138	down
MSTRG.23466.20	MSTRG.23466.20	26	0	0.437514	0	0.00586612	-7.75138	down
MSTRG.30497.1	MSTRG.30497.1	26	0	1.32169	0	0.00586612	-7.75138	down
MSTRG.46070.1	MSTRG.46070.1	26	0	0.724444	0	0.00586612	-7.75138	down
MSTRG.4211.3	MSTRG.4211.3	26	0	1.34286	0	0.00586612	-7.75138	down
MSTRG.30593.1	MSTRG.30593.1	26	0	0.68895	0	0.00586612	-7.75138	down
MSTRG.44466.4	MSTRG.44466.4	26	0	0.19629	0	0.00586612	-7.75138	down
MSTRG.15917.1	MSTRG.15917.1	26	0	0.801244	0	0.00586612	-7.75138	down
MSTRG.43914.2	MSTRG.43914.2	26	0	0.145401	0	0.00586612	-7.75138	down
MSTRG.62826.1	MSTRG.62826.1	26	0	0.737672	0	0.00586612	-7.75138	down
MSTRG.3673.1	MSTRG.3673.1	26	0	0.920358	0	0.00586612	-7.75138	down
MSTRG.34286.3	MSTRG.34286.3	26	0	0.503492	0	0.00586612	-7.75138	down
MSTRG.60315.2	MSTRG.60315.2	26	0	0.494939	0	0.00586612	-7.75138	down
MSTRG.11836.1	MSTRG.11836.1	26	0	0.515804	0	0.00586612	-7.75138	down
ENST00000647608	C20orf197-202	26	0	0.634685	0	0.00586612	-7.75138	down
ENST00000437721	LINC00384-201	26	0	0.058119	0	0.00586612	-7.75138	down
ENST00000629993	CFLAR-AS1-220	26	0	0.605602	0	0.00586612	-7.75138	down
ENST00000559781	TMC3-AS1-203	2	50	0.012668	0.337988	0.00599519	4.47553	up
MSTRG.37660.1	MSTRG.37660.1	10	133	0.041636	0.573084	0.00604328	3.63023	up
MSTRG.17132.3	MSTRG.17132.3	220	21	0.658081	0.058422	0.00605338	-3.46815	down
MSTRG.50869.1	MSTRG.50869.1	106	8	3.16929	0.221051	0.00610471	-3.79367	down
MSTRG.50969.1	MSTRG.50969.1	86	6	4.77464	0.288059	0.00616954	-3.89984	down
MSTRG.3197.13	MSTRG.3197.13	37	1	0.481315	2.4e-05	0.00623057	-5.12655	down
ENST00000449316	LINC01733-201	8	111	0.026872	0.360497	0.00638069	3.68725	up
ENST00000607004	LINC00632-205	29	331	0.131277	1.42438	0.00639725	3.42011	up
MSTRG.30544.1	MSTRG.30544.1	76	5	3.25297	0.19025	0.00658048	-3.97875	down
MSTRG.49962.1	MSTRG.49962.1	47	2	0.408283	0.011689	0.0065807	-4.55542	down
MSTRG.3720.2	MSTRG.3720.2	56	3	2.3308	0.093736	0.00665288	-4.25201	down
ENST00000648819	AC125232.2-201	122	1267	0.867846	8.54638	0.0066947	3.28804	up
MSTRG.38271.3	MSTRG.38271.3	0	27	0	0.153538	0.0066947	7.71884	up
MSTRG.7250.1	MSTRG.7250.1	0	27	0	0.399078	0.0066947	7.71884	up
MSTRG.26879.1	MSTRG.26879.1	0	27	0	0.466446	0.0066947	7.71884	up
MSTRG.25173.1	MSTRG.25173.1	0	27	0	0.385085	0.0066947	7.71884	up
MSTRG.11525.1	MSTRG.11525.1	0	27	0	0.282069	0.0066947	7.71884	up
MSTRG.63177.2	MSTRG.63177.2	0	27	0	0.155494	0.0066947	7.71884	up
MSTRG.31396.2	MSTRG.31396.2	0	27	0	1.00915	0.0066947	7.71884	up
MSTRG.39566.8	MSTRG.39566.8	0	27	0	0.080276	0.0066947	7.71884	up
MSTRG.55255.1	MSTRG.55255.1	0	27	0	0.231387	0.0066947	7.71884	up
ENST00000458698	PCBP1-AS1-243	0	27	0	0.208873	0.0066947	7.71884	up
ENST00000585946	AL138828.1-208	0	27	0	0.488118	0.0066947	7.71884	up
ENST00000377722	AC021218.1-201	0	27	0	0.153799	0.0066947	7.71884	up
ENST00000452809	ASH1L-AS1-201	0	27	0	0.434528	0.0066947	7.71884	up
ENST00000649539	LUCAT1-235	0	27	0	0.190757	0.0066947	7.71884	up
ENST00000538062	AC018653.3-202	0	27	0	0.538092	0.0066947	7.71884	up
ENST00000441399	RAP2C-AS1-202	0	27	0	0.112724	0.0066947	7.71884	up
ENST00000595302	A1BG-AS1-204	0	27	0	0.18607	0.0066947	7.71884	up
MSTRG.3765.1	MSTRG.3765.1	25	0	1.36537	0	0.0066947	-7.69506	down
MSTRG.60306.1	MSTRG.60306.1	25	0	0.871319	0	0.0066947	-7.69506	down
MSTRG.5670.1	MSTRG.5670.1	25	0	0.413588	0	0.0066947	-7.69506	down
MSTRG.57911.3	MSTRG.57911.3	25	0	0.219612	0	0.0066947	-7.69506	down
MSTRG.7763.1	MSTRG.7763.1	25	0	0.33222	0	0.0066947	-7.69506	down
MSTRG.63602.1	MSTRG.63602.1	25	0	0.291884	0	0.0066947	-7.69506	down
MSTRG.11597.1	MSTRG.11597.1	25	0	0.713207	0	0.0066947	-7.69506	down
MSTRG.50930.1	MSTRG.50930.1	25	0	0.701822	0	0.0066947	-7.69506	down
MSTRG.14289.5	MSTRG.14289.5	25	0	0.124722	0	0.0066947	-7.69506	down
MSTRG.59858.1	MSTRG.59858.1	25	0	0.509892	0	0.0066947	-7.69506	down
MSTRG.30643.1	MSTRG.30643.1	25	0	0.701443	0	0.0066947	-7.69506	down
MSTRG.46994.2	MSTRG.46994.2	25	0	0.394269	0	0.0066947	-7.69506	down
ENST00000430259	AP001469.3-202	25	0	0.196204	0	0.0066947	-7.69506	down
ENST00000598007	AL121761.1-201	25	0	0.237166	0	0.0066947	-7.69506	down
ENST00000594959	INTS6-AS1-209	25	0	0.475543	0	0.0066947	-7.69506	down
ENST00000526453	AP003392.4-202	25	0	0.279574	0	0.0066947	-7.69506	down
ENST00000565416	LOXL1-AS1-206	25	0	0.665371	0	0.0066947	-7.69506	down
ENST00000592622	AC015802.4-203	36	1	0.993052	0.022647	0.00681388	-5.08716	down
MSTRG.28917.1	MSTRG.28917.1	424	44	2.46973	0.239624	0.00687876	-3.35182	down
MSTRG.1273.1	MSTRG.1273.1	623	67	3.68417	0.373761	0.0070223	-3.30165	down
ENST00000520433	ZFPM2-AS1-204	2	48	0.040495	0.957622	0.0070223	4.41679	up
MSTRG.38909.2	MSTRG.38909.2	74	5	0.76102	0.046151	0.0072022	-3.94034	down
MSTRG.3921.1	MSTRG.3921.1	54	3	2.23685	0.107593	0.00761296	-4.19966	down
ENST00000434729	SNHG11-207	11	135	0.150712	1.9012	0.00772324	3.51581	up
MSTRG.4997.2	MSTRG.4997.2	363	3583	9.72973	90.9763	0.00772324	3.21556	up
MSTRG.66367.1	MSTRG.66367.1	100	8	0.625866	0.042379	0.00772324	-3.7097	down
MSTRG.30814.1	MSTRG.30814.1	45	2	1.71772	0.065384	0.00772324	-4.49285	down
ENST00000602596	AC009061.2-202	45	2	1.00614	0.036248	0.00772324	-4.49285	down
ENST00000333139	C11orf72-201	2	47	0.008463	0.28728	0.00772324	4.3865	up
MSTRG.60311.1	MSTRG.60311.1	0	26	0	0.489362	0.00772324	7.66466	up
MSTRG.27965.1	MSTRG.27965.1	0	26	0	0.971256	0.00772324	7.66466	up
MSTRG.56502.1	MSTRG.56502.1	0	26	0	0.161094	0.00772324	7.66466	up
MSTRG.47013.6	MSTRG.47013.6	0	26	0	0.414879	0.00772324	7.66466	up
MSTRG.53262.1	MSTRG.53262.1	0	26	0	0.350968	0.00772324	7.66466	up
MSTRG.21934.2	MSTRG.21934.2	0	26	0	0.173879	0.00772324	7.66466	up
MSTRG.51100.1	MSTRG.51100.1	0	26	0	1.63557	0.00772324	7.66466	up
MSTRG.42158.1	MSTRG.42158.1	0	26	0	0.337361	0.00772324	7.66466	up
MSTRG.5432.3	MSTRG.5432.3	0	26	0	0.065336	0.00772324	7.66466	up
ENST00000421943	AL603832.1-201	0	26	0	0.85178	0.00772324	7.66466	up
ENST00000528482	AP004608.1-203	0	26	0	0.102265	0.00772324	7.66466	up
ENST00000580422	AC005703.4-201	0	26	0	0.698912	0.00772324	7.66466	up
ENST00000608184	STX18-AS1-206	0	26	0	0.125372	0.00772324	7.66466	up
ENST00000591056	ZNF561-AS1-206	0	26	0	0.692992	0.00772324	7.66466	up
ENST00000432530	AL132657.1-201	0	26	0	0.528988	0.00772324	7.66466	up
ENST00000573609	AL022341.2-201	0	26	0	0.274214	0.00772324	7.66466	up
MSTRG.51085.1	MSTRG.51085.1	24	0	1.50668	0	0.00772324	-7.63646	down
MSTRG.18274.1	MSTRG.18274.1	24	0	0.473404	0	0.00772324	-7.63646	down
MSTRG.5984.2	MSTRG.5984.2	24	0	0.423641	0	0.00772324	-7.63646	down
MSTRG.17964.1	MSTRG.17964.1	24	0	0.759342	0	0.00772324	-7.63646	down
MSTRG.68706.11	MSTRG.68706.11	24	0	0.708579	0	0.00772324	-7.63646	down
MSTRG.3712.1	MSTRG.3712.1	24	0	0.46547	0	0.00772324	-7.63646	down
MSTRG.45409.3	MSTRG.45409.3	24	0	0.211914	0	0.00772324	-7.63646	down
MSTRG.13318.1	MSTRG.13318.1	24	0	0.306707	0	0.00772324	-7.63646	down
MSTRG.27861.3	MSTRG.27861.3	24	0	0.34708	0	0.00772324	-7.63646	down
MSTRG.32193.1	MSTRG.32193.1	24	0	0.67289	0	0.00772324	-7.63646	down
ENST00000646849	AC103718.1-201	24	0	0.034164	0	0.00772324	-7.63646	down
ENST00000637098	LINC00862-204	24	0	0.265672	0	0.00772324	-7.63646	down
ENST00000574885	AC015921.1-201	24	0	0.148338	0	0.00772324	-7.63646	down
ENST00000584276	AC018521.6-201	24	0	1.08684	0	0.00772324	-7.63646	down
MSTRG.50815.1	MSTRG.50815.1	108	9	2.61272	0.191548	0.00797867	-3.65322	down
ENST00000458001	GAS6-AS1-201	15	180	0.031356	0.374682	0.00802022	3.48724	up
MSTRG.3663.1	MSTRG.3663.1	53	3	2.68966	0.099977	0.00802497	-4.17276	down
MSTRG.30776.1	MSTRG.30776.1	81	6	1.04883	0.068934	0.00808196	-3.81355	down
ENST00000562038	LINC01963-201	617	69	3.09689	0.326843	0.00822144	-3.24533	down
MSTRG.65427.1	MSTRG.65427.1	44	2	0.469094	0.017343	0.0083313	-4.46052	down
MSTRG.55739.1	MSTRG.55739.1	44	2	0.485209	0.016818	0.0083313	-4.46052	down
MSTRG.45005.1	MSTRG.45005.1	34	1	0.510225	0.003098	0.00849536	-5.00498	down
ENST00000615722	AC010654.1-201	34	1	0.663583	0.011061	0.00849536	-5.00498	down
MSTRG.30821.1	MSTRG.30821.1	176	18	4.91991	0.477755	0.00868909	-3.36735	down
MSTRG.70270.1	MSTRG.70270.1	132	12	0.587777	0.04948	0.00868909	-3.53249	down
ENST00000381786	C2orf48-201	141	13	1.17089	0.099188	0.00868909	-3.51327	down
MSTRG.3794.1	MSTRG.3794.1	52	3	2.13712	0.104331	0.00869661	-4.14534	down
ENST00000615045	AC007950.2-201	3	56	0.018678	0.350908	0.00869661	4.08142	up
MSTRG.11606.1	MSTRG.11606.1	5	74	0.029218	0.503858	0.0089406	3.76834	up
ENST00000506172	AP006623.1-201	5	74	0.030784	0.531434	0.0089406	3.76834	up
MSTRG.1069.2	MSTRG.1069.2	79	6	0.652559	0.043313	0.0089406	-3.77753	down
MSTRG.3924.2	MSTRG.3924.2	96	8	1.43418	0.101533	0.0089406	-3.65088	down
ENST00000568421	AL138756.1-202	87	7	0.468295	0.030803	0.0089406	-3.69844	down
MSTRG.66440.1	MSTRG.66440.1	0	25	0	0.454998	0.0089406	7.60836	up
MSTRG.23137.1	MSTRG.23137.1	0	25	0	0.327043	0.0089406	7.60836	up
MSTRG.14708.1	MSTRG.14708.1	0	25	0	0.615973	0.0089406	7.60836	up
MSTRG.4752.1	MSTRG.4752.1	0	25	0	0.49607	0.0089406	7.60836	up
MSTRG.5996.4	MSTRG.5996.4	0	25	0	0.589061	0.0089406	7.60836	up
MSTRG.21472.1	MSTRG.21472.1	0	25	0	0.406447	0.0089406	7.60836	up
MSTRG.16420.1	MSTRG.16420.1	0	25	0	0.101218	0.0089406	7.60836	up
MSTRG.1079.1	MSTRG.1079.1	0	25	0	0.539348	0.0089406	7.60836	up
MSTRG.10945.3	MSTRG.10945.3	0	25	0	0.115232	0.0089406	7.60836	up
MSTRG.25384.1	MSTRG.25384.1	0	25	0	0.327481	0.0089406	7.60836	up
ENST00000641448	AL358472.5-202	0	25	0	0.286259	0.0089406	7.60836	up
ENST00000600501	AL157392.3-220	0	25	0	0.460677	0.0089406	7.60836	up
ENST00000493116	SOX2-OT-214	0	25	0	0.129898	0.0089406	7.60836	up
ENST00000606831	STXBP5-AS1-209	0	25	0	0.18239	0.0089406	7.60836	up
MSTRG.30832.1	MSTRG.30832.1	23	0	0.888382	0	0.0089406	-7.57537	down
MSTRG.27496.1	MSTRG.27496.1	23	0	0.755628	0	0.0089406	-7.57537	down
MSTRG.30505.2	MSTRG.30505.2	23	0	0.643458	0	0.0089406	-7.57537	down
MSTRG.50981.2	MSTRG.50981.2	23	0	0.536225	0	0.0089406	-7.57537	down
MSTRG.35893.1	MSTRG.35893.1	23	0	0.596513	0	0.0089406	-7.57537	down
MSTRG.12378.2	MSTRG.12378.2	23	0	0.184192	0	0.0089406	-7.57537	down
MSTRG.1202.2	MSTRG.1202.2	23	0	0.283625	0	0.0089406	-7.57537	down
MSTRG.41327.2	MSTRG.41327.2	23	0	0.617066	0	0.0089406	-7.57537	down
MSTRG.58967.1	MSTRG.58967.1	23	0	0.833576	0	0.0089406	-7.57537	down
MSTRG.70541.1	MSTRG.70541.1	23	0	0.501683	0	0.0089406	-7.57537	down
MSTRG.66407.1	MSTRG.66407.1	23	0	0.339913	0	0.0089406	-7.57537	down
ENST00000521141	AC055854.1-203	23	0	0.214252	0	0.0089406	-7.57537	down
ENST00000607372	AL136985.2-201	23	0	0.656313	0	0.0089406	-7.57537	down
ENST00000423477	BOLA3-AS1-201	43	2	0.371987	0.012393	0.00896504	-4.42744	down
MSTRG.50920.1	MSTRG.50920.1	33	1	1.91377	0.033054	0.00941747	-4.96206	down
MSTRG.44419.1	MSTRG.44419.1	365	41	0.978415	0.101533	0.00973946	-3.23729	down
ENST00000503052	AC020661.1-201	10	117	0.099725	1.10151	0.0099783	3.4455	up
MSTRG.50915.1	MSTRG.50915.1	42	2	1.50748	0.063479	0.00998375	-4.39359	down
ENST00000592070	LINC00629-202	0	7	0	0.108906	0.00198464	5.79074	up
