# Supplementary material for: LINC00629 protects osteosarcoma cell from ER stress-induced apoptosis and facilitates tumour progression by elevating KLF4 stability
Source: J Exp Clin Cancer Res. 2022 Dec 20;41:354. doi: 10.1186/s13046-022-02569-x (PMC9764730; doi:10.1186/s13046-022-02569-x)
Supplement: Supplementary file 10 — Additional file 10: Supplementary Table 4. The altered genes in LINC00629-depleted cells. [file 13046_2022_2569_MOESM10_ESM.xlsx]

## Sheet: Sheet1
#ID	Symbol	CTR1_Count	shRNA629_Count	CTR1_FPKM	shRNA629_FPKM	FDR	log2FC	regulated
ENSG00000011052	NME1-NME2	0	4888	0	104.743	2.20576e-146	15.2032	up
ENSG00000285721	AL031281.2	2800	0	7.25136	0	2.06556e-128	-14.5051	down
ENSG00000285839	AL445685.3	1198	0	16.5561	0	1.98438e-94	-13.2804	down
ENSG00000058673	ZC3H11A	2283	29	9.51759	0.172931	8.41046e-94	-6.39803	down
ENSG00000285991	AL355312.5	25	1831	0.132716	8.26553	2.20168e-82	6.08208	up
ENSG00000268861	AC008878.3	0	820	0	3.77582	6.59312e-76	12.6278	up
ENSG00000277957	SENP3-EIF4A1	23478	1238	183.118	8.04353	5.2081e-73	-4.35074	down
ENSG00000285258	ATXN7	770	5	3.31133	0.028766	6.83733e-72	-7.33575	down
ENSG00000263809	AC135178.2	0	501	0	3.71048	6.65849e-59	11.9172	up
ENSG00000198211	AC092143.1	0	492	0	4.04693	2.13115e-58	11.891	up
ENSG00000196639	HRH1	463	4	2.6966	0.133106	1.05773e-55	-6.9149	down
ENSG00000152520	PAN3	1095	54	6.17786	0.429926	2.69696e-54	-4.44418	down
Homo_sapiens_newGene_3656	Homo_sapiens_newGene_3656	72	1467	0.383696	6.58269	2.09155e-53	4.24079	up
ENSG00000254245	PCDHGA3	379	6	2.17068	0.043061	5.14515e-47	-6.05638	down
ENSG00000120256	LRP11	1784	159	15.0457	1.1502	3.74196e-45	-3.59259	down
ENSG00000256500	AL139300.1	225	0	2.45594	0	6.64688e-39	-10.8683	down
ENSG00000172667	ZMAT3	99	1138	0.914113	2.88312	1.58592e-37	3.41569	up
Homo_sapiens_newGene_4260	Homo_sapiens_newGene_4260	6	303	0.113913	1.95661	1.46125e-36	5.52451	up
Homo_sapiens_newGene_5713	Homo_sapiens_newGene_5713	0	218	0	1.23027	1.66718e-36	10.7172	up
ENSG00000255439	AC135050.2	0	205	0	2.07291	4.78438e-35	10.6285	up
ENSG00000037749	MFAP3	314	15	3.03209	0.498082	7.03741e-34	-4.48153	down
ENSG00000268083	AC008982.1	0	169	0	3.99816	1.86454e-30	10.3501	up
ENSG00000149591	TAGLN	137	1138	3.6594	21.8895	3.93888e-30	2.9475	up
ENSG00000243207	PPAN-P2RY11	140	0	1.44223	0	1.32466e-27	-10.1843	down
ENSG00000145029	NICN1	0	148	0	1.29631	1.79499e-27	10.1589	up
ENSG00000283189	AC104452.1	169	5	1.07472	0.020696	1.52702e-26	-5.14872	down
ENSG00000258555	SPECC1L-ADORA2A	0	140	0	0.515584	1.92002e-26	10.0788	up
ENSG00000234857	HNRNPUL2-BSCL2	117	0	0.800643	0	4.33711e-24	-9.92564	down
ENSG00000154380	ENAH	2343	487	9.99284	4.04584	2.27826e-23	-2.37171	down
ENSG00000234444	ZNF736	18	237	0.22825	0.788656	4.18839e-22	3.60433	up
ENSG00000170100	ZNF778	1034	206	2.77665	1.33247	5.5077e-22	-2.43243	down
ENSG00000075420	FNDC3B	1940	421	7.68525	2.06752	6.35272e-22	-2.30946	down
ENSG00000106125	MINDY4	0	109	0	0.907998	1.18587e-21	9.71804	up
Homo_sapiens_newGene_324	Homo_sapiens_newGene_324	364	56	4.47787	0.6063	9.61366e-21	-2.80324	down
ENSG00000184702	2022-09-05	112	2	2.19073	0.047193	2.39837e-20	-5.82399	down
ENSG00000105647	PIK3R2	0	101	0	0.701898	2.73193e-20	9.6082	up
Homo_sapiens_newGene_3266	Homo_sapiens_newGene_3266	138	9	1.13724	0.235894	6.66246e-19	-4.02489	down
ENSG00000163635	ATXN7	0	90	0	0.553789	2.60768e-18	9.44207	up
ENSG00000270181	BIVM-ERCC5	822	192	4.34249	0.776105	8.08166e-18	-2.20292	down
Homo_sapiens_newGene_1405	Homo_sapiens_newGene_1405	0	87	0	0.29949	9.05742e-18	9.39323	up
ENSG00000070831	CDC42	1082	4591	14.5497	49.971	1.47408e-17	1.97934	up
ENSG00000254413	CHKB-CPT1B	107	5	1.03437	0.036993	1.56576e-17	-4.4899	down
ENSG00000254806	SYS1-DBNDD2	80	0	1.78988	0	2.01887e-17	-9.37789	down
ENSG00000254959	INMT-MINDY4	78	0	0.739633	0	4.76473e-17	-9.34142	down
ENSG00000174130	TLR6	331	62	1.87573	0.477366	5.78925e-17	-2.51966	down
ENSG00000128271	ADORA2A	75	0	0.752335	0	1.69932e-16	-9.28493	down
ENSG00000109625	CPZ	0	79	0	0.70645	1.69932e-16	9.25429	up
ENSG00000074657	ZNF532	1506	421	7.34647	1.896	1.2756e-15	-1.94415	down
ENSG00000285437	POLR2J3	2	89	0.087879	0.787164	1.528e-15	5.28783	up
ENSG00000253910	PCDHGB2	343	75	3.6284	0.662485	8.48876e-15	-2.29691	down
ENSG00000212724	KRTAP2-3	98	472	3.05016	12.3307	1.40984e-14	2.1609	up
ENSG00000176383	B3GNT4	3	89	0.025598	0.73599	1.54524e-14	4.73044	up
ENSG00000272949	AC093668.2	0	67	0	0.426019	3.83757e-14	9.01702	up
ENSG00000264668	AC138696.1	0	66	0	0.519626	6.06315e-14	8.99536	up
ENSG00000116761	CTH	706	197	10.4595	2.44786	7.02867e-14	-1.94642	down
ENSG00000278500	AC009336.2	60	0	0.467021	0	1.52566e-13	-8.96358	down
ENSG00000170961	HAS2	116	13	0.757048	0.068969	1.79076e-13	-3.25038	down
ENSG00000157654	PALM2-AKAP2	58	0	0.939623	0	3.88049e-13	-8.91477	down
Homo_sapiens_newGene_2174	Homo_sapiens_newGene_2174	323	78	1.91648	0.38374	5.2752e-13	-2.15378	down
ENSG00000179841	AKAP5	163	27	0.70651	0.236577	6.072e-13	-2.69365	down
ENSG00000250151	ARPC4-TTLL3	121	16	2.33943	0.60457	1.3209e-12	-3.01431	down
ENSG00000101335	MYL9	1445	4923	15.0133	43.0028	1.3209e-12	1.66273	up
ENSG00000128591	FLNC	2518	8496	7.5195	21.1511	1.39512e-12	1.64881	up
ENSG00000047634	SCML1	643	192	6.40282	2.27902	1.92626e-12	-1.84866	down
ENSG00000025039	RRAGD	262	62	1.46335	0.287719	2.47927e-12	-2.18253	down
ENSG00000112941	TENT4A	862	2942	12.5241	12.391	2.86124e-12	1.66525	up
ENSG00000144057	ST6GAL2	2746	933	11.1062	2.96778	2.93196e-12	-1.6629	down
ENSG00000196110	ZNF699	113	15	0.920425	0.101452	4.42508e-12	-3.00807	down
ENSG00000073417	PDE8A	838	270	5.97487	2.05462	1.13032e-11	-1.73916	down
ENSG00000251201	TMED7-TICAM2	38	207	0.300252	1.36769	1.44789e-11	2.33624	up
ENSG00000170653	ATF7	189	695	4.85589	4.20244	1.9907e-11	1.77232	up
ENSG00000127863	TNFRSF19	1099	373	7.26593	2.11142	2.97835e-11	-1.66425	down
ENSG00000054793	ATP9A	916	312	3.10351	0.880094	6.96373e-11	-1.65904	down
ENSG00000243414	TICAM2	80	8	0.712395	0.054086	7.57373e-11	-3.40657	down
ENSG00000204138	PHACTR4	514	164	2.29572	1.18138	1.03166e-10	-1.75292	down
ENSG00000284820	AC068946.2	284	957	1.48249	4.17157	1.19473e-10	1.64656	up
Homo_sapiens_newGene_4286	Homo_sapiens_newGene_4286	0	49	0	0.736794	1.2053e-10	8.56666	up
ENSG00000183496	MEX3B	146	31	1.10858	0.191347	3.23197e-10	-2.33645	down
Homo_sapiens_newGene_1053	Homo_sapiens_newGene_1053	96	366	2.71911	8.98297	4.82286e-10	1.82379	up
ENSG00000135114	OASL	260	73	2.33622	0.60341	4.88334e-10	-1.93631	down
ENSG00000142871	CYR61	7741	22699	92.7712	226.726	7.63836e-10	1.44637	up
Homo_sapiens_newGene_3655	Homo_sapiens_newGene_3655	2165	832	5.81569	1.8612	1.04641e-09	-1.48522	down
ENSG00000178761	FAM219B	1200	449	9.75681	5.0285	1.22752e-09	-1.52363	down
ENSG00000214447	FAM187A	42	0	0.331657	0	1.50392e-09	-8.45024	down
ENSG00000273049	AC012531.3	0	44	0	1.29297	1.50392e-09	8.41181	up
ENSG00000096696	DSP	156	37	0.436782	0.085759	1.82935e-09	-2.17767	down
ENSG00000136153	LMO7	1928	748	11.2017	3.79524	1.82935e-09	-1.47149	down
ENSG00000284431	AL022238.4	220	712	1.31751	3.56546	2.10713e-09	1.58819	up
ENSG00000173867	AC013489.1	16	109	0.132217	0.76102	2.35193e-09	2.65343	up
ENSG00000080200	CRYBG3	247	72	0.629834	0.151468	2.35255e-09	-1.8822	down
ENSG00000248167	TRIM39-RPP21	0	43	0	0.568048	2.39402e-09	8.37875	up
ENSG00000181458	TMEM45A	181	47	3.12058	0.554013	2.92853e-09	-2.0479	down
ENSG00000285304	Z83844.3	22	127	0.187145	0.923667	3.32136e-09	2.4172	up
ENSG00000115414	FN1	14214	5831	45.737	26.3051	4.08237e-09	-1.39113	down
ENSG00000136731	UGGT1	2317	924	5.98031	3.16146	4.08237e-09	-1.43182	down
ENSG00000137628	DDX60	203	57	0.983303	0.212425	4.08237e-09	-1.93568	down
Homo_sapiens_newGene_4202	Homo_sapiens_newGene_4202	65	7	1.0822	0.101134	4.85969e-09	-3.29687	down
ENSG00000260238	PMF1-BGLAP	388	132	10.5866	3.14378	6.07392e-09	-1.6602	down
ENSG00000204961	PCDHA9	39	0	0.167893	0	6.32018e-09	-8.34364	down
ENSG00000258643	BCL2L2-PABPN1	0	41	0	0.683921	6.32018e-09	8.31024	up
ENSG00000272414	FAM47E-STBD1	0	41	0	0.304561	6.32018e-09	8.31024	up
ENSG00000151006	PRSS53	110	22	1.38163	0.223881	7.02387e-09	-2.42069	down
ENSG00000170365	SMAD1	363	124	5.15674	1.49464	9.73686e-09	-1.65425	down
ENSG00000181222	POLR2A	965	376	12.708	4.12497	1.02573e-08	-1.46513	down
ENSG00000118523	CTGF	4585	12585	53.7938	123.073	1.33823e-08	1.35104	up
ENSG00000214021	TTLL3	102	349	0.706435	2.09296	1.70115e-08	1.66784	up
ENSG00000205560	CPT1B	36	163	0.375586	1.81143	1.82585e-08	2.06948	up
ENSG00000023902	PLEKHO1	1223	3355	16.4024	37.5097	2.66818e-08	1.35015	up
ENSG00000118513	MYB	97	19	0.720924	0.118691	2.96697e-08	-2.44962	down
ENSG00000257524	AL157935.2	151	475	1.21768	3.7185	3.44375e-08	1.54697	up
ENSG00000181827	RFX7	170	48	1.11719	0.258528	3.56516e-08	-1.92721	down
ENSG00000168621	GDNF	119	387	0.854887	2.42258	4.16028e-08	1.59474	up
Homo_sapiens_newGene_1054	Homo_sapiens_newGene_1054	3	51	0.055347	1.1394	4.88631e-08	3.92869	up
ENSG00000188033	ZNF490	35	0	0.222306	0	4.98457e-08	-8.18803	down
ENSG00000168528	SERINC2	502	1395	6.87888	15.9724	5.95185e-08	1.36864	up
Homo_sapiens_newGene_4642	Homo_sapiens_newGene_4642	199	62	2.08037	0.537586	6.72178e-08	-1.78594	down
ENSG00000173890	GPR160	9	75	0.189746	0.84123	7.30765e-08	2.93656	up
ENSG00000078081	LAMP3	88	17	0.712147	0.111017	7.30765e-08	-2.46864	down
Homo_sapiens_newGene_6710	Homo_sapiens_newGene_6710	34	0	1.60514	0	8.31227e-08	-8.14636	down
ENSG00000164929	BAALC	6	64	0.053001	0.570105	1.23167e-07	3.28363	up
Homo_sapiens_newGene_589	Homo_sapiens_newGene_589	382	144	1.27157	0.397949	1.33098e-07	-1.51231	down
ENSG00000256977	LIMS3	33	0	0.565496	0	1.41585e-07	-8.10344	down
ENSG00000188629	ZNF177	4	53	0.043235	0.621141	1.61621e-07	3.583	up
ENSG00000134215	VAV3	354	132	2.02081	0.601807	1.62709e-07	-1.52794	down
ENSG00000145020	AMT	3	48	0.043523	0.539171	1.80944e-07	3.84146	up
ENSG00000235272	RAMACL	42	2	0.569034	0.022671	1.82456e-07	-4.41154	down
ENSG00000149571	KIRREL3	13	85	0.089234	0.506603	1.9256e-07	2.59219	up
Homo_sapiens_newGene_3364	Homo_sapiens_newGene_3364	159	47	0.830786	0.204061	1.97852e-07	-1.86107	down
ENSG00000140284	SLC27A2	68	11	0.768785	0.100262	2.01446e-07	-2.71934	down
ENSG00000132470	ITGB4	138	39	0.653475	0.147074	2.23488e-07	-1.92525	down
ENSG00000131242	RAB11FIP4	49	4	0.152805	0.010605	2.3864e-07	-3.67791	down
Homo_sapiens_newGene_3877	Homo_sapiens_newGene_3877	2	43	0.041504	1.23904	2.86261e-07	4.2406	up
ENSG00000197442	MAP3K5	369	143	1.94663	0.625299	3.65219e-07	-1.47242	down
ENSG00000134899	ERCC5	330	893	2.00203	4.35038	4.33851e-07	1.33022	up
Homo_sapiens_newGene_4191	Homo_sapiens_newGene_4191	664	281	5.11171	1.81028	5.28682e-07	-1.34586	down
ENSG00000183580	FBXL7	4	49	0.024066	0.281269	5.70758e-07	3.47007	up
ENSG00000170837	GPR27	132	38	1.4792	0.353475	5.72992e-07	-1.89852	down
ENSG00000117318	ID3	616	1596	13.5018	29.1692	6.07218e-07	1.26764	up
ENSG00000134668	SPOCD1	1018	2576	11.3981	24.1597	7.03733e-07	1.23364	up
ENSG00000260342	AC138811.2	66	221	2.34638	6.5987	8.18159e-07	1.63607	up
ENSG00000164307	ERAP1	653	280	3.67483	1.16554	8.18159e-07	-1.32691	down
ENSG00000115461	IGFBP5	440	180	1.94069	0.659251	8.23333e-07	-1.39452	down
ENSG00000150593	PDCD4	953	421	7.47001	2.74119	8.30247e-07	-1.28405	down
ENSG00000186566	GPATCH8	973	432	5.73639	2.11409	9.65098e-07	-1.27681	down
Homo_sapiens_newGene_6457	Homo_sapiens_newGene_6457	51	6	2.20301	0.19598	1.10801e-06	-3.16569	down
ENSG00000158156	XKR8	83	262	0.843889	2.22625	1.24372e-06	1.55135	up
ENSG00000152503	TRIM36	81	18	0.52262	0.095337	1.27514e-06	-2.26737	down
ENSG00000155269	GPR78	45	4	0.247199	0.01482	1.30908e-06	-3.55537	down
ENSG00000168234	TTC39C	57	195	1.21224	2.04027	1.40291e-06	1.6667	up
ENSG00000197971	MBP	422	175	2.37298	1.00245	1.43215e-06	-1.37488	down
ENSG00000159086	PAXBP1	1843	853	12.8033	6.79799	1.4435e-06	-1.21697	down
ENSG00000103196	CRISPLD2	70	227	0.413151	1.16031	1.46775e-06	1.58996	up
Homo_sapiens_newGene_1985	Homo_sapiens_newGene_1985	43	158	0.48182	2.3382	1.47774e-06	1.76901	up
ENSG00000148291	SURF2	932	2309	30.3565	62.719	1.58924e-06	1.20311	up
ENSG00000072954	TMEM38A	33	132	0.332134	1.13367	1.768e-06	1.89051	up
ENSG00000143320	CRABP2	85	263	2.31499	6.03866	1.87126e-06	1.52254	up
Homo_sapiens_newGene_476	Homo_sapiens_newGene_476	341	138	2.81813	0.952013	2.08165e-06	-1.40991	down
ENSG00000198185	ZNF334	102	27	0.784394	0.15865	2.16017e-06	-2.01799	down
Homo_sapiens_newGene_5429	Homo_sapiens_newGene_5429	50	6	1.05663	0.104383	2.36149e-06	-3.13719	down
ENSG00000151693	ASAP2	963	439	4.72793	1.75696	2.36631e-06	-1.23872	down
Homo_sapiens_newGene_4194	Homo_sapiens_newGene_4194	94	24	1.95025	0.41049	2.42668e-06	-2.06936	down
Homo_sapiens_newGene_600	Homo_sapiens_newGene_600	77	17	2.60791	0.434191	2.43556e-06	-2.27628	down
ENSG00000161956	SENP3	2548	6125	27.0031	54.6557	2.52824e-06	1.15965	up
ENSG00000164532	TBX20	36	2	0.528121	0.019806	2.84512e-06	-4.18983	down
Homo_sapiens_newGene_1076	Homo_sapiens_newGene_1076	224	85	0.5709	0.179732	2.93088e-06	-1.50219	down
ENSG00000277117	FP565260.3	160	54	1.71575	0.408261	3.20376e-06	-1.67032	down
ENSG00000156966	B3GNT7	190	69	1.4065	0.42251	3.28765e-06	-1.56519	down
Homo_sapiens_newGene_5810	Homo_sapiens_newGene_5810	161	439	1.25645	2.50146	3.6857e-06	1.34085	up
Homo_sapiens_newGene_5373	Homo_sapiens_newGene_5373	20	93	0.391297	1.40856	4.0514e-06	2.10493	up
ENSG00000162599	NFIA	34	130	0.149027	0.311099	4.35293e-06	1.82559	up
Homo_sapiens_newGene_1899	Homo_sapiens_newGene_1899	35	2	1.08924	0.031873	4.53656e-06	-4.14933	down
ENSG00000112297	CRYBG1	3017	1470	10.6097	4.35334	5.03697e-06	-1.14288	down
ENSG00000196358	NTNG2	16	82	0.091534	0.390213	5.18401e-06	2.24336	up
ENSG00000075391	RASAL2	984	461	2.04423	0.821625	5.22586e-06	-1.19932	down
ENSG00000185745	IFIT1	162	58	1.73215	0.465607	6.10536e-06	-1.58537	down
Homo_sapiens_newGene_2856	Homo_sapiens_newGene_2856	58	11	0.879601	0.131156	6.10536e-06	-2.4903	down
ENSG00000152527	PLEKHH2	485	215	1.90622	0.701335	6.10536e-06	-1.27879	down
ENSG00000108932	SLC16A6	240	95	1.72511	0.56644	6.37203e-06	-1.44144	down
ENSG00000183779	ZNF703	625	1509	5.11525	10.3035	6.49875e-06	1.16586	up
Homo_sapiens_newGene_4314	Homo_sapiens_newGene_4314	7	56	0.087808	0.658192	6.95469e-06	2.87307	up
ENSG00000015285	WAS	7	56	0.199851	0.902862	6.95469e-06	2.87307	up
ENSG00000183785	TUBA8	34	2	0.55477	0.041221	7.0994e-06	-4.10765	down
ENSG00000167653	PSCA	23	98	0.727872	2.38246	7.2798e-06	1.97987	up
Homo_sapiens_newGene_3873	Homo_sapiens_newGene_3873	141	48	2.628	0.737964	7.78975e-06	-1.65758	down
ENSG00000176438	SYNE3	395	173	1.09124	0.685293	7.95485e-06	-1.29609	down
ENSG00000099624	ATP5F1D	1414	3311	42.203	83.0932	7.95485e-06	1.12177	up
Homo_sapiens_newGene_2814	Homo_sapiens_newGene_2814	24	100	0.395395	1.40826	7.95485e-06	1.94789	up
ENSG00000183323	CCDC125	103	290	1.49412	1.58056	8.75119e-06	1.38671	up
ENSG00000099860	GADD45B	960	2253	21.33	39.2728	9.66877e-06	1.12499	up
ENSG00000198841	KTI12	577	1374	9.23282	18.33	1.11531e-05	1.14592	up
ENSG00000184227	ACOT1	243	611	3.88005	8.15388	1.12441e-05	1.22415	up
ENSG00000189159	JPT1	2960	6796	50.5742	97.4254	1.15024e-05	1.0934	up
Homo_sapiens_newGene_5841	Homo_sapiens_newGene_5841	99	277	2.68201	7.13204	1.25383e-05	1.37765	up
ENSG00000143816	WNT9A	106	33	0.727098	0.184485	1.31316e-05	-1.78516	down
ENSG00000164761	TNFRSF11B	1401	688	16.117	6.56488	1.31316e-05	-1.13148	down
Homo_sapiens_newGene_1019	Homo_sapiens_newGene_1019	96	270	1.83781	3.88037	1.31496e-05	1.38508	up
ENSG00000065057	NTHL1	484	1156	12.4009	24.8171	1.31496e-05	1.15021	up
ENSG00000250486	FAM218A	71	17	0.887061	0.175503	1.36394e-05	-2.15943	down
ENSG00000145075	CCDC39	87	24	0.534728	0.119913	1.36735e-05	-1.95786	down
ENSG00000219545	UMAD1	120	325	4.19876	3.89708	1.38064e-05	1.33088	up
ENSG00000280987	MATR3	1388	3196	14.3939	21.7918	1.38148e-05	1.09754	up
Homo_sapiens_newGene_365	Homo_sapiens_newGene_365	48	8	3.55992	0.474988	1.49499e-05	-2.67105	down
ENSG00000170667	RASA4B	63	14	0.601408	0.113877	1.53236e-05	-2.26504	down
Homo_sapiens_newGene_3486	Homo_sapiens_newGene_3486	44	147	0.304193	0.846398	1.54071e-05	1.63192	up
ENSG00000116254	CHD5	1114	546	3.1861	1.30111	1.63677e-05	-1.13424	down
ENSG00000077943	ITGA8	75	19	0.304531	0.06163	1.75309e-05	-2.07905	down
ENSG00000164050	PLXNB1	508	236	1.90742	0.736435	1.79335e-05	-1.21124	down
ENSG00000249709	ZNF564	147	53	1.36993	0.409677	1.84763e-05	-1.57506	down
ENSG00000182324	KCNJ14	81	231	0.554873	1.32019	1.96098e-05	1.40491	up
ENSG00000160223	ICOSLG	631	301	2.61898	0.999247	2.1828e-05	-1.17318	down
ENSG00000114541	FRMD4B	200	80	1.70158	0.635777	2.23994e-05	-1.42611	down
Homo_sapiens_newGene_2841	Homo_sapiens_newGene_2841	59	13	0.918283	0.159514	2.43185e-05	-2.27649	down
ENSG00000257594	GALNT4	250	106	1.26626	0.448335	2.54489e-05	-1.34245	down
ENSG00000163377	FAM19A4	8	55	0.089416	0.546708	2.57418e-05	2.65755	up
ENSG00000111012	CYP27B1	34	121	0.365266	1.08326	2.58581e-05	1.72219	up
ENSG00000074410	CA12	120	318	0.510889	1.1326	2.60284e-05	1.29948	up
ENSG00000165029	ABCA1	151	56	0.394844	0.120613	2.80748e-05	-1.53452	down
ENSG00000145416	2022-03-01	157	60	0.798489	0.254074	3.02404e-05	-1.49138	down
Homo_sapiens_newGene_2336	Homo_sapiens_newGene_2336	415	192	2.64021	1.01683	3.02404e-05	-1.2171	down
Homo_sapiens_newGene_1797	Homo_sapiens_newGene_1797	75	20	1.49202	0.492365	3.39845e-05	-2.00554	down
Homo_sapiens_newGene_1452	Homo_sapiens_newGene_1452	158	61	2.50546	1.10134	3.62232e-05	-1.47673	down
ENSG00000135269	TES	1539	785	15.5515	6.69799	3.62232e-05	-1.07676	down
ENSG00000143195	ILDR2	131	47	0.27307	0.080611	3.62232e-05	-1.58184	down
ENSG00000091656	ZFHX4	50	10	0.097059	0.015055	3.62232e-05	-2.41248	down
ENSG00000235109	ZSCAN31	163	64	1.81419	0.406726	3.81835e-05	-1.45253	down
Homo_sapiens_newGene_4654	Homo_sapiens_newGene_4654	60	14	0.702272	0.137094	3.87814e-05	-2.19479	down
ENSG00000128564	VGF	6947	15273	74.1944	136.065	3.91687e-05	1.03086	up
Homo_sapiens_newGene_976	Homo_sapiens_newGene_976	422	199	1.55126	0.61057	4.30921e-05	-1.1896	down
ENSG00000127533	F2RL3	311	141	2.45658	0.924589	4.32862e-05	-1.24611	down
ENSG00000129682	FGF13	323	147	2.72334	2.63638	4.44871e-05	-1.24064	down
Homo_sapiens_newGene_306	Homo_sapiens_newGene_306	45	8	0.720831	0.094535	4.52507e-05	-2.57818	down
ENSG00000128567	PODXL	3036	1587	13.8295	5.94972	4.52507e-05	-1.04146	down
ENSG00000172086	KRCC1	809	404	12.6555	5.26335	4.52507e-05	-1.10719	down
ENSG00000169155	ZBTB43	342	157	1.57353	0.629094	4.58085e-05	-1.2282	down
ENSG00000106852	LHX6	16	73	0.116512	0.514087	4.68377e-05	2.07591	up
ENSG00000146376	ARHGAP18	968	489	5.95439	2.50645	4.85473e-05	-1.09062	down
ENSG00000198832	SELENOM	360	834	14.2442	27.506	5.14093e-05	1.10614	up
ENSG00000162878	PKDCC	10	58	0.10941	0.526298	5.255e-05	2.41635	up
ENSG00000143669	LYST	395	186	0.802266	0.314799	5.34407e-05	-1.19164	down
Homo_sapiens_newGene_6454	Homo_sapiens_newGene_6454	111	39	2.63812	0.761994	5.87467e-05	-1.61145	down
ENSG00000114796	KLHL24	185	76	1.12138	0.246243	5.87495e-05	-1.38759	down
ENSG00000106714	CNTNAP3	364	171	2.0216	0.771748	5.95941e-05	-1.19498	down
ENSG00000214595	EML6	465	225	1.53329	0.618395	6.04597e-05	-1.1525	down
Homo_sapiens_newGene_3801	Homo_sapiens_newGene_3801	68	18	1.60115	0.4076	6.16888e-05	-2.01539	down
ENSG00000240065	PSMB9	38	125	1.31985	3.64615	6.36484e-05	1.60913	up
ENSG00000140600	SH3GL3	44	7	0.594871	0.087205	6.43257e-05	-2.73521	down
Homo_sapiens_newGene_5907	Homo_sapiens_newGene_5907	156	62	2.36954	0.774522	6.53837e-05	-1.43496	down
ENSG00000170906	NDUFA3	819	1816	34.9863	72.5191	6.64808e-05	1.04307	up
Homo_sapiens_newGene_4325	Homo_sapiens_newGene_4325	1249	647	9.81618	4.36564	6.88795e-05	-1.05444	down
ENSG00000026950	BTN3A1	58	14	0.46119	0.090991	6.99157e-05	-2.14598	down
Homo_sapiens_newGene_1326	Homo_sapiens_newGene_1326	100	34	3.63263	1.00941	7.2923e-05	-1.65829	down
Homo_sapiens_newGene_3042	Homo_sapiens_newGene_3042	37	122	1.93802	5.31422	7.42122e-05	1.61247	up
ENSG00000148926	ADM	566	1261	8.80192	16.2609	8.64747e-05	1.04988	up
ENSG00000186564	FOXD2	99	34	0.578582	0.163456	9.1265e-05	-1.64381	down
ENSG00000001084	GCLC	2946	1579	21.2929	9.6031	9.70736e-05	-1.00534	down
ENSG00000248643	RBM14-RBM4	1548	817	22.7049	11.0261	9.70736e-05	-1.02753	down
ENSG00000197013	ZNF429	52	12	0.661015	0.114938	0.000100896	-2.20897	down
ENSG00000268043	NBPF12	1655	877	7.27539	2.97536	0.000103478	-1.02173	down
ENSG00000221843	C2orf16	66	18	0.117627	0.063654	0.000108606	-1.9724	down
ENSG00000117407	ARTN	71	195	1.36022	3.4618	0.000113987	1.35044	up
ENSG00000188994	ZNF292	872	453	2.25514	1.03435	0.000119435	-1.05026	down
Homo_sapiens_newGene_3707	Homo_sapiens_newGene_3707	393	191	2.94083	1.18139	0.000120755	-1.14607	down
ENSG00000130821	SLC6A8	521	1150	4.11805	7.30114	0.000123827	1.03646	up
ENSG00000138764	CCNG2	287	134	1.57703	0.551947	0.000130301	-1.20368	down
Homo_sapiens_newGene_3807	Homo_sapiens_newGene_3807	29	99	0.504319	1.44705	0.00013075	1.66163	up
ENSG00000213793	ZNF888	221	99	1.44484	0.534579	0.000132227	-1.2631	down
ENSG00000153233	PTPRR	30	101	0.230895	0.652848	0.0001343	1.64174	up
ENSG00000103024	NME3	485	1071	14.5286	24.8125	0.00013431	1.03707	up
Homo_sapiens_newGene_4153	Homo_sapiens_newGene_4153	7	44	0.233525	1.21921	0.000134337	2.52606	up
Homo_sapiens_newGene_6706	Homo_sapiens_newGene_6706	168	71	1.86288	0.83121	0.000143417	-1.34663	down
ENSG00000118922	KLF12	490	246	1.26415	0.52772	0.000145142	-1.09937	down
ENSG00000054356	PTPRN	120	297	0.866951	1.85965	0.000153087	1.20096	up
ENSG00000169851	PCDH7	423	934	1.83139	3.36867	0.000153959	1.0369	up
ENSG00000110844	PRPF40B	313	150	2.96945	1.06492	0.000158681	-1.16616	down
ENSG00000135968	GCC2	569	291	2.41504	1.05934	0.000159614	-1.07273	down
ENSG00000249751	ECSCR	18	73	0.461615	1.61181	0.000160741	1.90719	up
ENSG00000147144	CCDC120	65	179	0.639979	1.05766	0.000161771	1.35417	up
Homo_sapiens_newGene_6456	Homo_sapiens_newGene_6456	96	34	1.41833	0.402306	0.000165634	-1.59947	down
ENSG00000124882	EREG	511	260	3.03071	1.2849	0.000169844	-1.08009	down
ENSG00000109756	RAPGEF2	548	281	1.89328	0.778126	0.000177127	-1.06891	down
ENSG00000258653	AC005520.1	20	77	0.144985	0.471816	0.000177127	1.83297	up
ENSG00000166840	GLYATL1	33	4	0.494118	0.043507	0.000177127	-3.10931	down
Homo_sapiens_newGene_6515	Homo_sapiens_newGene_6515	34	111	0.472993	1.15676	0.000177127	1.59788	up
ENSG00000143507	DUSP10	16	68	0.162539	0.580178	0.000179186	1.97374	up
ENSG00000100985	MMP9	16	68	0.184943	0.662794	0.000179186	1.97374	up
ENSG00000129422	MTUS1	162	69	0.704602	0.247606	0.000179922	-1.33534	down
ENSG00000152932	RAB3C	13	61	0.038855	0.155735	0.000186488	2.1144	up
ENSG00000205307	SAP25	112	277	3.01117	6.29911	0.000198078	1.19986	up
ENSG00000137709	POU2F3	14	63	0.12928	0.493347	0.000203196	2.05488	up
ENSG00000120129	DUSP1	279	625	3.79119	7.07325	0.000206341	1.05762	up
ENSG00000107249	GLIS3	301	146	1.61917	0.513744	0.000213715	-1.14874	down
ENSG00000163762	TM4SF18	38	6	0.352178	0.143585	0.000213715	-2.74236	down
ENSG00000137460	FHDC1	48	11	0.196021	0.036045	0.000220343	-2.2179	down
ENSG00000144749	LRIG1	897	479	4.66817	2.07553	0.000223511	-1.01054	down
ENSG00000276231	PIK3R6	86	29	0.7078	0.197564	0.000224198	-1.66952	down
ENSG00000102743	SLC25A15	448	228	7.74297	3.28663	0.000225924	-1.07969	down
ENSG00000140853	NLRC5	183	423	1.15579	2.17375	0.000225924	1.10265	up
ENSG00000198125	MB	63	18	1.58567	0.591792	0.000231988	-1.90541	down
Homo_sapiens_newGene_2471	Homo_sapiens_newGene_2471	331	163	2.44898	1.21561	0.000244284	-1.12699	down
ENSG00000188158	NHS	303	148	0.937887	0.380946	0.000244284	-1.13868	down
ENSG00000118412	CASP8AP2	734	389	3.28348	1.44411	0.000250395	-1.02142	down
ENSG00000175305	CCNE2	512	265	4.72157	1.8191	0.000250786	-1.05544	down
Homo_sapiens_newGene_46	Homo_sapiens_newGene_46	169	74	3.09862	1.12036	0.0002599	-1.29558	down
ENSG00000261611	AC010547.4	40	7	0.285052	0.036312	0.00026043	-2.5981	down
ENSG00000183092	BEGAIN	165	72	1.65193	0.503922	0.00026043	-1.30051	down
Homo_sapiens_newGene_5524	Homo_sapiens_newGene_5524	59	162	1.82561	4.16402	0.000265814	1.34977	up
ENSG00000151917	BEND6	26	89	0.255345	0.730401	0.000265814	1.66507	up
ENSG00000151468	CCDC3	129	52	1.28933	0.431912	0.00026868	-1.4142	down
Homo_sapiens_newGene_1473	Homo_sapiens_newGene_1473	11	55	0.125089	0.550185	0.000270568	2.20396	up
ENSG00000185306	C12orf56	15	64	0.101115	0.377791	0.000280618	1.97884	up
ENSG00000007372	PAX6	97	36	0.776768	0.153902	0.000297029	-1.53225	down
ENSG00000078401	EDN1	34	107	0.457686	1.19274	0.00030168	1.545	up
Homo_sapiens_newGene_3749	Homo_sapiens_newGene_3749	42	8	0.688698	0.108753	0.00030854	-2.47892	down
ENSG00000134259	NGF	38	116	0.983081	2.52382	0.00030854	1.50145	up
Homo_sapiens_newGene_5022	Homo_sapiens_newGene_5022	128	52	0.863142	0.291159	0.000311252	-1.40298	down
ENSG00000270136	MINOS1-NBL1	31	98	1.11462	2.7717	0.00035531	1.55117	up
ENSG00000154760	SLFN13	404	208	1.59135	0.561428	0.000362534	-1.06296	down
ENSG00000151694	ADAM17	456	237	3.0218	1.60365	0.000363062	-1.04939	down
Homo_sapiens_newGene_6269	Homo_sapiens_newGene_6269	11	54	0.682379	2.45974	0.00036543	2.17755	up
ENSG00000183153	GJD3	102	39	3.14588	0.984273	0.00036543	-1.48959	down
ENSG00000175155	YPEL2	59	17	0.305184	0.0725	0.00036543	-1.89282	down
ENSG00000109680	TBC1D19	119	48	1.43234	0.482285	0.000366631	-1.41308	down
ENSG00000110723	EXPH5	117	47	0.31323	0.105251	0.000366631	-1.41894	down
Homo_sapiens_newGene_4683	Homo_sapiens_newGene_4683	111	44	1.37877	0.622315	0.000366631	-1.43796	down
Homo_sapiens_newGene_5300	Homo_sapiens_newGene_5300	52	14	0.819218	0.177446	0.000393612	-1.98878	down
ENSG00000140459	CYP11A1	140	326	1.90705	3.8298	0.000394905	1.11313	up
ENSG00000284194	SCO2	25	85	0.674771	1.90034	0.000396211	1.65515	up
ENSG00000188707	ZBED6CL	302	151	2.81707	1.17395	0.000396211	-1.10499	down
ENSG00000151320	AKAP6	46	11	0.097576	0.027057	0.000398808	-2.15666	down
ENSG00000057657	PRDM1	13	58	0.131844	0.256059	0.00042135	2.04181	up
ENSG00000172197	MBOAT1	232	111	3.53805	1.40824	0.00042135	-1.16828	down
ENSG00000155011	DKK2	124	51	1.10688	0.318111	0.000422107	-1.38516	down
ENSG00000179941	BBS10	523	277	4.01987	1.77744	0.000422107	-1.02223	down
ENSG00000261884	AC040162.1	45	128	2.13497	5.09339	0.00042322	1.4001	up
Homo_sapiens_newGene_6005	Homo_sapiens_newGene_6005	36	6	1.42196	0.148874	0.00042322	-2.66461	down
ENSG00000170915	PAQR8	604	324	3.494	1.56185	0.000428047	-1.00392	down
ENSG00000153814	JAZF1	35	107	0.297096	0.768511	0.000428047	1.50332	up
ENSG00000075651	PLD1	571	306	2.81822	1.29095	0.000465557	-1.00531	down
ENSG00000164694	FNDC1	217	104	0.905286	0.359872	0.000490762	-1.16577	down
Homo_sapiens_newGene_996	Homo_sapiens_newGene_996	80	28	1.16706	0.332466	0.000492726	-1.61573	down
ENSG00000174951	FUT1	38	7	0.254159	0.034758	0.000506372	-2.52433	down
ENSG00000169306	IL1RAPL1	38	7	0.328236	0.039673	0.000506372	-2.52433	down
Homo_sapiens_newGene_300	Homo_sapiens_newGene_300	154	349	6.01219	11.345	0.000530837	1.07405	up
ENSG00000265972	TXNIP	53	143	0.489167	1.11033	0.000537804	1.32433	up
ENSG00000166105	GLB1L3	66	21	0.502873	0.131841	0.000537804	-1.75148	down
ENSG00000172071	EIF2AK3	405	213	2.38813	1.0485	0.000556403	-1.03227	down
ENSG00000267120	AD000671.2	21	74	0.289479	0.872953	0.000557398	1.70576	up
ENSG00000197496	SLC2A10	267	133	3.43595	0.691424	0.000562732	-1.11031	down
ENSG00000186417	GLDN	114	47	1.05999	0.441307	0.000574788	-1.3815	down
ENSG00000170190	SLC16A5	383	201	5.4301	2.32867	0.000574788	-1.03533	down
ENSG00000162591	MEGF6	47	12	0.235112	0.048362	0.000579566	-2.06348	down
ENSG00000160145	KALRN	93	36	0.420098	0.171669	0.000606501	-1.47157	down
ENSG00000118276	B4GALT6	461	247	3.83713	1.77658	0.000657882	-1.00553	down
ENSG00000163545	NUAK2	142	322	1.12519	2.13551	0.000673133	1.07487	up
ENSG00000172137	CALB2	199	435	3.71024	6.78272	0.000683834	1.02215	up
ENSG00000153165	RGPD3	37	7	0.177203	0.025952	0.000704243	-2.48598	down
ENSG00000275896	PRSS2	52	15	1.7359	0.419884	0.000710665	-1.89013	down
ENSG00000184838	PRR16	98	39	1.54618	0.698361	0.000718371	-1.43195	down
ENSG00000125354	2022-09-06	249	125	1.65893	0.685274	0.00072118	-1.09907	down
ENSG00000175395	ZNF25	189	91	1.24685	0.500851	0.000752961	-1.15897	down
ENSG00000002746	HECW1	44	122	0.126149	0.292279	0.00078077	1.36324	up
ENSG00000112309	B3GAT2	46	12	0.188829	0.039751	0.00078077	-2.03253	down
Homo_sapiens_newGene_946	Homo_sapiens_newGene_946	39	9	0.39421	0.071123	0.000797085	-2.20495	down
ENSG00000113504	SLC12A7	280	144	1.61232	0.653419	0.000797085	-1.06433	down
ENSG00000180354	MTURN	180	85	0.845116	0.326926	0.000797085	-1.18688	down
ENSG00000166592	RRAD	171	376	3.0002	5.52524	0.000826848	1.03057	up
Homo_sapiens_newGene_6462	Homo_sapiens_newGene_6462	283	146	3.81269	1.63884	0.000833068	-1.05982	down
ENSG00000213689	TREX1	64	21	1.287	0.41674	0.000843495	-1.70717	down
ENSG00000138735	PDE5A	139	63	0.665774	0.201437	0.000857425	-1.2456	down
ENSG00000134594	RAB33A	21	72	0.457024	1.29924	0.000863755	1.6663	up
Homo_sapiens_newGene_5069	Homo_sapiens_newGene_5069	218	108	0.712302	0.294689	0.000867267	-1.11802	down
ENSG00000099822	HCN2	117	50	0.938922	0.332085	0.000872659	-1.32991	down
ENSG00000112210	RAB23	213	105	1.20616	0.494796	0.000904029	-1.12515	down
ENSG00000159556	ISL2	53	139	0.760537	1.879	0.000911841	1.28344	up
ENSG00000060140	STYK1	36	7	0.323109	0.048066	0.000957002	-2.44658	down
ENSG00000146090	RASGEF1C	36	7	0.400228	0.066125	0.000957002	-2.44658	down
ENSG00000116678	LEPR	151	70	0.764723	0.265189	0.00098339	-1.21326	down
ENSG00000137434	C6orf52	63	159	2.79465	6.32055	0.00100074	1.22837	up
ENSG00000173531	MST1	59	19	0.627779	0.160876	0.00102674	-1.7335	down
ENSG00000168016	TRANK1	45	12	0.102664	0.023037	0.0010275	-2.0009	down
ENSG00000142675	CNKSR1	18	65	0.180931	0.563661	0.00103815	1.74004	up
ENSG00000132793	LPIN3	61	20	0.378883	0.103942	0.00103815	-1.70799	down
ENSG00000133138	TBC1D8B	129	57	0.762663	0.276092	0.00104231	-1.28206	down
ENSG00000137642	SORL1	287	150	0.722002	0.314295	0.00104239	-1.0411	down
ENSG00000160111	CPAMD8	63	21	0.690744	0.142119	0.00104695	-1.6845	down
ENSG00000183018	SPNS2	156	73	1.2355	0.482093	0.00104695	-1.19978	down
ENSG00000183729	NPBWR1	82	31	0.834155	0.261575	0.00105051	-1.50511	down
Homo_sapiens_newGene_5166	Homo_sapiens_newGene_5166	67	23	0.950083	0.232264	0.00105854	-1.64267	down
ENSG00000285130	AL358113.1	67	23	0.420883	0.117299	0.00105854	-1.64267	down
Homo_sapiens_newGene_1522	Homo_sapiens_newGene_1522	8	40	0.110457	0.473976	0.00106431	2.19939	up
ENSG00000166704	ZNF606	290	152	2.37851	1.3822	0.00107913	-1.037	down
ENSG00000155016	CYP2U1	103	43	0.568569	0.196881	0.00109945	-1.36323	down
ENSG00000125775	SDCBP2	12	52	0.199512	0.79594	0.0011247	1.99901	up
ENSG00000179627	ZBTB42	167	80	1.20278	0.480802	0.00116625	-1.16613	down
ENSG00000144785	AC073896.1	95	39	2.75424	1.10729	0.00116769	-1.38715	down
ENSG00000206262	FOXL2NB	155	73	1.19298	0.469051	0.00117059	-1.19051	down
Homo_sapiens_newGene_3802	Homo_sapiens_newGene_3802	40	10	2.35841	0.335221	0.00117151	-2.09142	down
Homo_sapiens_newGene_6027	Homo_sapiens_newGene_6027	102	234	0.790766	1.51277	0.00117458	1.09138	up
ENSG00000154102	C16orf74	65	161	1.79627	3.87374	0.00120194	1.20139	up
Homo_sapiens_newGene_4272	Homo_sapiens_newGene_4272	15	58	0.423962	1.18146	0.00122703	1.83712	up
ENSG00000102057	KCND1	16	60	0.093427	0.366776	0.00125294	1.79353	up
ENSG00000186472	PCLO	49	128	0.065636	0.167537	0.00125744	1.27756	up
ENSG00000249459	ZNF286B	265	138	1.36403	0.591442	0.00127336	-1.04628	down
ENSG00000189221	MAOA	18	64	0.088464	0.265872	0.00128012	1.71772	up
ENSG00000146411	SLC2A12	60	20	0.364763	0.099172	0.00128012	-1.68419	down
ENSG00000213417	KRTAP2-4	19	66	0.65805	1.96037	0.00128787	1.68453	up
ENSG00000165730	STOX1	64	22	0.488108	0.136742	0.00129112	-1.64046	down
Homo_sapiens_newGene_2783	Homo_sapiens_newGene_2783	35	7	1.51818	0.168289	0.00129237	-2.40607	down
ENSG00000165171	METTL27	59	149	1.74963	3.60663	0.001325	1.22919	up
ENSG00000170166	HOXD4	49	127	0.916185	1.984	0.00144552	1.26625	up
Homo_sapiens_newGene_2438	Homo_sapiens_newGene_2438	37	9	1.13794	0.222018	0.00144552	-2.12925	down
ENSG00000137965	IFI44	302	162	5.04206	2.21926	0.0015043	-1.00363	down
Homo_sapiens_newGene_1556	Homo_sapiens_newGene_1556	15	57	0.250717	0.827445	0.00158318	1.81209	up
Homo_sapiens_newGene_6463	Homo_sapiens_newGene_6463	93	39	1.78152	0.613322	0.00162229	-1.35649	down
ENSG00000185015	CA13	73	174	0.520222	1.04117	0.00162989	1.14616	up
ENSG00000136874	STX17	180	90	1.88829	0.757756	0.00165299	-1.10454	down
ENSG00000166435	XRRA1	77	181	0.407198	0.806367	0.00166665	1.12618	up
Homo_sapiens_newGene_623	Homo_sapiens_newGene_623	39	107	0.451997	1.03427	0.00177293	1.34771	up
Homo_sapiens_newGene_4753	Homo_sapiens_newGene_4753	43	12	0.58276	0.134251	0.00177725	-1.93549	down
ENSG00000284762	AC022414.1	34	7	0.27136	0.044929	0.00181194	-2.3644	down
ENSG00000138675	FGF5	62	152	0.369343	0.693934	0.00182065	1.18651	up
ENSG00000203724	C1orf53	83	191	3.82835	7.4099	0.00182065	1.09562	up
ENSG00000121454	LHX4	131	62	0.613308	0.240595	0.00182588	-1.18319	down
Homo_sapiens_newGene_4184	Homo_sapiens_newGene_4184	67	161	3.84463	8.62604	0.00183199	1.15775	up
Homo_sapiens_newGene_863	Homo_sapiens_newGene_863	108	48	1.64752	0.769208	0.00184319	-1.2733	down
ENSG00000173041	ZNF680	242	128	2.26151	0.992112	0.0018537	-1.02377	down
ENSG00000179532	DNHD1	111	246	0.341208	0.723378	0.00192988	1.04164	up
ENSG00000266302	AC098850.3	70	26	0.2156	0.064976	0.00194336	-1.5298	down
ENSG00000171951	SCG2	243	129	2.58224	1.14147	0.00195867	-1.0185	down
Homo_sapiens_newGene_3470	Homo_sapiens_newGene_3470	171	85	1.96192	0.785536	0.00195867	-1.11293	down
ENSG00000116141	MARK1	162	80	0.844467	0.339922	0.00195867	-1.12231	down
Homo_sapiens_newGene_6466	Homo_sapiens_newGene_6466	36	9	0.760757	0.146965	0.00196338	-2.08985	down
Homo_sapiens_newGene_4584	Homo_sapiens_newGene_4584	66	24	0.465165	0.140067	0.00197112	-1.55995	down
ENSG00000267796	LIN37	131	283	2.99603	5.43485	0.00199747	1.00492	up
ENSG00000186642	PDE2A	16	58	0.151141	0.354529	0.00200233	1.74473	up
Homo_sapiens_newGene_6494	Homo_sapiens_newGene_6494	58	142	1.43423	2.92363	0.00200233	1.18444	up
Homo_sapiens_newGene_4864	Homo_sapiens_newGene_4864	58	142	1.28178	2.9162	0.00200233	1.18444	up
ENSG00000171873	ADRA1D	19	64	0.186741	0.53133	0.00200233	1.64022	up
Homo_sapiens_newGene_3365	Homo_sapiens_newGene_3365	97	217	0.975714	1.81814	0.0021426	1.05506	up
ENSG00000102886	GDPD3	10	44	0.179886	0.71799	0.00232655	2.01882	up
Homo_sapiens_newGene_6575	Homo_sapiens_newGene_6575	25	75	0.355209	0.969865	0.00232655	1.47487	up
ENSG00000176406	RIMS2	33	93	0.212198	0.290109	0.00232862	1.38587	up
ENSG00000169193	CCDC126	69	26	0.76516	0.693881	0.00234648	-1.50908	down
ENSG00000138131	LOXL4	22	69	0.160568	0.426511	0.00241376	1.53827	up
ENSG00000187824	TMEM220	167	84	1.62194	0.613713	0.00242849	-1.09586	down
Homo_sapiens_newGene_198	Homo_sapiens_newGene_198	46	14	0.98009	0.248672	0.00242995	-1.81234	down
ENSG00000211454	AKR7L	21	67	0.278073	0.826154	0.00243239	1.56266	up
ENSG00000198088	NUP62CL	94	41	1.80861	0.603771	0.00247897	-1.29998	down
Homo_sapiens_newGene_272	Homo_sapiens_newGene_272	19	63	0.359668	1.00553	0.00248314	1.61755	up
ENSG00000160282	FTCD	18	61	0.252164	0.708507	0.00249873	1.6486	up
ENSG00000173083	HPSE	15	55	0.086733	0.268375	0.00250687	1.76068	up
ENSG00000120658	ENOX1	105	48	0.964379	0.363136	0.00281976	-1.2327	down
ENSG00000128833	MYO5C	131	64	0.513359	0.30788	0.00282246	-1.13748	down
ENSG00000154930	ACSS1	100	220	0.739495	1.36322	0.00282587	1.03096	up
Homo_sapiens_newGene_280	Homo_sapiens_newGene_280	114	53	2.51941	1.29345	0.00283243	-1.20862	down
ENSG00000156466	GDF6	53	129	0.390393	0.796182	0.0029018	1.17583	up
ENSG00000122035	RASL11A	59	142	1.04608	2.09288	0.00310278	1.15983	up
ENSG00000091986	CCDC80	29	82	0.063978	0.33039	0.00310278	1.39022	up
ENSG00000102802	MEDAG	19	62	0.215434	0.589298	0.00310388	1.59451	up
ENSG00000150667	FSIP1	43	13	0.74223	0.202693	0.00311375	-1.8212	down
Homo_sapiens_newGene_5072	Homo_sapiens_newGene_5072	87	38	1.11328	0.404608	0.00315334	-1.29775	down
Homo_sapiens_newGene_115	Homo_sapiens_newGene_115	12	47	0.307681	1.04792	0.00315334	1.85354	up
ENSG00000105767	CADM4	45	14	0.556766	0.137233	0.00315334	-1.78072	down
ENSG00000285713	AC098588.1	47	15	0.679929	0.172479	0.00318073	-1.74463	down
Homo_sapiens_newGene_4775	Homo_sapiens_newGene_4775	15	54	0.561666	1.5892	0.00318273	1.73427	up
ENSG00000092295	TGM1	62	147	0.85371	1.24334	0.00319253	1.1383	up
ENSG00000113763	UNC5A	118	56	0.821363	0.321784	0.00336493	-1.17908	down
ENSG00000134755	DSC2	101	46	0.22399	0.084445	0.00339672	-1.23796	down
ENSG00000101115	SALL4	206	110	1.08441	0.480706	0.00343191	-1.00994	down
ENSG00000162849	KIF26B	21	65	0.078221	0.133156	0.00364633	1.51902	up
Homo_sapiens_newGene_767	Homo_sapiens_newGene_767	80	178	3.21955	6.01658	0.00372533	1.04703	up
ENSG00000162994	CLHC1	43	109	1.38946	3.14687	0.00376462	1.23395	up
ENSG00000172508	CARNS1	9	40	0.056728	0.229862	0.00380053	2.03184	up
ENSG00000128604	IRF5	72	29	0.980247	0.220628	0.00380053	-1.41358	down
Homo_sapiens_newGene_6189	Homo_sapiens_newGene_6189	82	36	1.24827	0.437623	0.0038186	-1.29021	down
ENSG00000250510	GPR162	51	123	0.814205	1.30162	0.00386644	1.16255	up
ENSG00000189120	SP6	10	42	0.071139	0.249311	0.00387256	1.95191	up
Homo_sapiens_newGene_5411	Homo_sapiens_newGene_5411	10	42	0.303101	1.12904	0.00387256	1.95191	up
ENSG00000181754	AMIGO1	142	72	0.76415	0.319639	0.00392357	-1.0841	down
ENSG00000163491	NEK10	15	53	0.139608	0.390008	0.00392806	1.70736	up
ENSG00000196730	DAPK1	49	17	0.225667	0.06561	0.00392806	-1.62549	down
Homo_sapiens_newGene_2030	Homo_sapiens_newGene_2030	14	51	0.318845	0.912212	0.00394496	1.75072	up
ENSG00000139344	AMDHD1	98	45	1.18081	0.448849	0.0039473	-1.22613	down
ENSG00000171368	TPPP	46	15	0.209268	0.056369	0.0039473	-1.71369	down
ENSG00000170293	CMTM8	69	157	1.58324	3.05835	0.00400458	1.07912	up
ENSG00000147231	RADX	73	30	0.515696	0.171849	0.00441076	-1.38475	down
ENSG00000157653	C9orf43	28	78	0.349216	0.860047	0.00441076	1.3686	up
ENSG00000095637	SORBS1	58	22	0.215804	0.067767	0.00450495	-1.49872	down
ENSG00000158125	XDH	58	22	0.278079	0.085149	0.00450495	-1.49872	down
Homo_sapiens_newGene_5106	Homo_sapiens_newGene_5106	33	8	0.942471	0.170806	0.00468571	-2.13212	down
ENSG00000169169	CPT1C	18	58	0.168239	0.454981	0.00470723	1.576	up
ENSG00000196159	FAT4	142	73	0.240684	0.102234	0.00472031	-1.06424	down
ENSG00000173013	CCDC96	63	145	0.821635	1.58447	0.00475706	1.09551	up
ENSG00000117152	RGS4	31	83	0.252232	0.591492	0.00477697	1.31185	up
ENSG00000119227	PIGZ	38	97	0.378976	0.817468	0.00508326	1.24369	up
Homo_sapiens_newGene_5142	Homo_sapiens_newGene_5142	41	13	1.73982	0.394805	0.00508655	-1.75269	down
ENSG00000141294	LRRC46	12	45	0.169401	0.504095	0.00508655	1.79098	up
ENSG00000149926	FAM57B	29	79	0.350948	0.860437	0.00508837	1.33653	up
ENSG00000183208	GDPGP1	23	67	0.51807	0.329386	0.00508837	1.43213	up
ENSG00000138347	MYPN	22	65	0.095143	0.242532	0.00522499	1.45228	up
ENSG00000167619	TMEM145	48	115	0.705168	1.45296	0.00551266	1.15288	up
ENSG00000109738	GLRB	160	85	1.42751	0.620909	0.00557122	-1.01708	down
ENSG00000196569	LAMA2	85	39	0.238454	0.09151	0.00558738	-1.2269	down
ENSG00000130940	CASZ1	47	113	0.162071	0.393792	0.00566857	1.1579	up
Homo_sapiens_newGene_1459	Homo_sapiens_newGene_1459	43	106	0.582834	1.21122	0.00566857	1.19373	up
ENSG00000083097	DOP1A	135	70	0.450478	0.194065	0.00573523	-1.0518	down
ENSG00000151025	GPR158	66	27	0.257424	0.087062	0.00578908	-1.39088	down
ENSG00000117266	CDK18	53	20	0.531817	0.197279	0.00583461	-1.5056	down
ENSG00000162595	DIRAS3	90	42	1.20434	0.470649	0.00584656	-1.20267	down
ENSG00000016391	CHDH	138	72	0.493393	0.212125	0.00603069	-1.04292	down
Homo_sapiens_newGene_3590	Homo_sapiens_newGene_3590	72	158	0.797612	1.45926	0.00617141	1.02697	up
ENSG00000138642	HERC6	125	64	0.904272	0.388278	0.00621228	-1.06991	down
ENSG00000149970	CNKSR2	44	15	0.200513	0.05706	0.00642451	-1.64973	down
ENSG00000144218	AFF3	44	15	0.137195	0.03428	0.00642451	-1.64973	down
ENSG00000184564	SLITRK6	42	14	0.261581	0.073372	0.00648907	-1.68145	down
ENSG00000274349	ZNF658	128	66	0.99865	0.360288	0.00648907	-1.05979	down
ENSG00000158023	WDR66	36	11	0.231429	0.053617	0.00649929	-1.80407	down
Homo_sapiens_newGene_4394	Homo_sapiens_newGene_4394	10	40	0.285445	1.89487	0.00652105	1.88174	up
Homo_sapiens_newGene_1925	Homo_sapiens_newGene_1925	38	12	0.2062	0.054691	0.00652105	-1.75769	down
ENSG00000221955	SLC12A8	53	122	0.513209	0.980877	0.0066971	1.09542	up
ENSG00000109458	GAB1	101	49	0.343766	0.140305	0.00691094	-1.14706	down
ENSG00000139200	PIANP	68	150	0.699682	1.38285	0.00692272	1.0344	up
Homo_sapiens_newGene_377	Homo_sapiens_newGene_377	44	105	0.71029	1.41144	0.0071344	1.147	up
ENSG00000112599	GUCA1B	18	56	0.428607	1.136	0.00713534	1.52549	up
ENSG00000131620	ANO1	143	76	0.823938	0.360346	0.00716878	-1.01635	down
Homo_sapiens_newGene_5452	Homo_sapiens_newGene_5452	54	123	0.57011	0.954892	0.00727716	1.08028	up
ENSG00000146243	IRAK1BP1	136	72	0.709192	0.328279	0.00733716	-1.02187	down
ENSG00000166821	PEX11A	70	30	0.811343	0.241462	0.00733716	-1.32431	down
Homo_sapiens_newGene_6181	Homo_sapiens_newGene_6181	120	62	2.5958	1.0905	0.00733716	-1.05678	down
ENSG00000173275	ZNF449	120	62	0.896037	0.387847	0.00733716	-1.05678	down
ENSG00000141574	SECTM1	27	72	0.320797	0.734684	0.00765531	1.30556	up
ENSG00000153558	FBXL2	149	80	1.15497	0.518095	0.007714	-1.00172	down
Homo_sapiens_newGene_2153	Homo_sapiens_newGene_2153	45	16	0.649074	0.187058	0.0079432	-1.58972	down
ENSG00000256229	ZNF486	142	76	1.09032	0.485594	0.0079432	-1.00624	down
ENSG00000101265	RASSF2	21	61	0.102771	0.256126	0.0079432	1.42758	up
ENSG00000146233	CYP39A1	66	28	0.82612	0.273826	0.00794586	-1.33866	down
Homo_sapiens_newGene_6477	Homo_sapiens_newGene_6477	121	63	1.8894	0.893168	0.00796976	-1.04571	down
ENSG00000135747	ZNF670-ZNF695	86	41	0.856945	0.333382	0.00801001	-1.17183	down
ENSG00000143631	FLG	43	15	0.092533	0.026868	0.00803664	-1.61665	down
Homo_sapiens_newGene_2009	Homo_sapiens_newGene_2009	40	97	0.40515	0.829101	0.00817044	1.16992	up
ENSG00000010704	HFE	91	44	0.467811	0.187143	0.00817044	-1.15168	down
Homo_sapiens_newGene_599	Homo_sapiens_newGene_599	33	9	1.02433	0.229446	0.00832986	-1.96475	down
ENSG00000162241	SLC25A45	37	12	0.400733	0.096058	0.00833792	-1.71934	down
Homo_sapiens_newGene_2908	Homo_sapiens_newGene_2908	77	36	0.803703	0.311405	0.00833792	-1.19959	down
Homo_sapiens_newGene_6219	Homo_sapiens_newGene_6219	35	11	0.878433	0.213749	0.00836006	-1.76356	down
ENSG00000185640	KRT79	53	120	0.801511	1.48343	0.00839385	1.0716	up
ENSG00000184719	RNLS	51	20	0.750306	0.242344	0.00870543	-1.45024	down
ENSG00000123407	HOXC12	49	19	0.395052	0.126432	0.00901348	-1.46617	down
Homo_sapiens_newGene_1354	Homo_sapiens_newGene_1354	58	24	1.12109	0.378892	0.00921495	-1.3739	down
Homo_sapiens_newGene_100	Homo_sapiens_newGene_100	21	60	0.441259	1.15432	0.00959571	1.40378	up
ENSG00000197465	GYPE	21	60	0.339455	0.835048	0.00959571	1.40378	up
ENSG00000273802	HIST1H2BG	15	49	0.259327	0.721818	0.00962454	1.59444	up
ENSG00000274600	RIMBP3B	46	17	0.204876	0.060285	0.00962454	-1.53457	down
ENSG00000117009	KMO	70	31	0.360046	0.133345	0.00992623	-1.2772	down
ENSG00000151575	TEX9	109	56	1.46558	0.601046	0.00992623	-1.06474	down
Homo_sapiens_newGene_5392	Homo_sapiens_newGene_5392	14	46	0.385671	1.11199	0.0099282	1.60226	up
ENSG00000079215	SLC1A3	14	46	0.146565	0.453712	0.0099282	1.60226	up
Homo_sapiens_newGene_4241	Homo_sapiens_newGene_4241	81	39	0.654935	0.265235	0.0101165	-1.15746	down
ENSG00000163462	TRIM46	98	49	1.01121	0.354688	0.0101709	-1.10361	down
ENSG00000058085	LAMC2	127	68	0.678949	0.298754	0.0103755	-1.0055	down
ENSG00000184995	IFNE	38	13	0.692487	0.186303	0.0107422	-1.6434	down
Homo_sapiens_newGene_1112	Homo_sapiens_newGene_1112	105	54	2.41827	1.21365	0.0107651	-1.06321	down
ENSG00000047648	ARHGAP6	50	20	0.271523	0.088796	0.0108241	-1.42173	down
ENSG00000164120	HPGD	34	11	0.302858	0.078893	0.0110284	-1.72189	down
Homo_sapiens_newGene_5730	Homo_sapiens_newGene_5730	77	37	1.59933	0.636077	0.0110284	-1.1602	down
ENSG00000137841	PLCB2	46	106	0.269085	0.545519	0.0111253	1.0967	up
Homo_sapiens_newGene_4948	Homo_sapiens_newGene_4948	99	50	1.55719	0.330563	0.0111253	-1.08917	down
ENSG00000135338	LCA5	108	56	0.623922	0.268895	0.0112034	-1.05146	down
ENSG00000101280	ANGPT4	48	19	0.279681	0.088771	0.0112216	-1.4365	down
ENSG00000197044	ZNF441	75	36	0.470147	0.185333	0.0114556	-1.16168	down
ENSG00000188372	ZP3	16	50	0.235344	0.61206	0.0115408	1.53112	up
Homo_sapiens_newGene_2463	Homo_sapiens_newGene_2463	16	50	0.350288	0.916822	0.0115408	1.53112	up
Homo_sapiens_newGene_5218	Homo_sapiens_newGene_5218	35	86	0.413691	0.905328	0.0116708	1.18855	up
Homo_sapiens_newGene_250	Homo_sapiens_newGene_250	95	48	1.09283	0.479283	0.0120234	-1.08848	down
ENSG00000141449	GREB1L	60	26	0.351233	0.066618	0.0122061	-1.30782	down
ENSG00000005001	PRSS22	72	33	1.48257	0.530619	0.0124469	-1.22794	down
ENSG00000162757	C1orf74	98	50	0.571064	0.24284	0.0124644	-1.07454	down
ENSG00000102904	TSNAXIP1	51	21	0.635521	0.199262	0.0125266	-1.38029	down
Homo_sapiens_newGene_3050	Homo_sapiens_newGene_3050	13	43	0.245699	0.948804	0.0127366	1.61121	up
Homo_sapiens_newGene_2972	Homo_sapiens_newGene_2972	115	61	1.44934	0.643937	0.0128303	-1.01885	down
Homo_sapiens_newGene_1786	Homo_sapiens_newGene_1786	37	13	0.855565	0.242144	0.0135589	-1.60505	down
ENSG00000126231	PROZ	32	78	0.561694	1.13639	0.0139175	1.17673	up
Homo_sapiens_newGene_6455	Homo_sapiens_newGene_6455	61	27	1.28572	0.471837	0.0139175	-1.27744	down
ENSG00000109771	LRP2BP	21	58	0.124684	0.256121	0.0139657	1.35498	up
ENSG00000143178	TBX19	21	58	0.20127	0.463106	0.0139657	1.35498	up
ENSG00000099937	SERPIND1	34	83	0.388419	0.779561	0.0140841	1.17907	up
ENSG00000184898	RBM43	66	30	0.431445	0.221468	0.0142978	-1.23957	down
ENSG00000188211	NCR3LG1	104	55	0.443363	0.195013	0.0145534	-1.02301	down
ENSG00000167103	PIP5KL1	20	56	0.249743	0.573696	0.0145588	1.37445	up
ENSG00000203877	RIPPLY2	15	46	0.778298	1.80949	0.0147237	1.50354	up
Homo_sapiens_newGene_6024	Homo_sapiens_newGene_6024	27	68	1.2129	2.7037	0.0148717	1.22325	up
ENSG00000241563	CORT	19	54	0.454152	1.08157	0.0151828	1.39565	up
ENSG00000178821	TMEM52	14	44	0.364603	0.893677	0.0152784	1.53831	up
ENSG00000253159	PCDHGA12	42	16	0.430437	0.131306	0.0152784	-1.49046	down
ENSG00000185633	NDUFA4L2	88	45	2.04792	0.858767	0.0153627	-1.07106	down
ENSG00000134245	WNT2B	62	28	0.263764	0.194051	0.0155135	-1.24863	down
Homo_sapiens_newGene_1024	Homo_sapiens_newGene_1024	26	66	0.407812	0.871074	0.0155135	1.23446	up
ENSG00000198429	ZNF69	72	34	1.33155	0.527053	0.0159433	-1.18504	down
ENSG00000125816	NKX2-4	31	74	0.379868	0.749667	0.0166687	1.14653	up
ENSG00000118898	PPL	36	13	0.156497	0.044908	0.0168664	-1.56565	down
Homo_sapiens_newGene_5899	Homo_sapiens_newGene_5899	45	18	0.922108	0.248839	0.0171136	-1.42109	down
ENSG00000103154	NECAB2	20	55	0.265433	0.602238	0.0171699	1.34851	up
Homo_sapiens_newGene_3664	Homo_sapiens_newGene_3664	20	55	0.609808	1.21548	0.0171699	1.34851	up
ENSG00000128683	GAD1	51	22	0.831467	0.242165	0.0171699	-1.31358	down
ENSG00000196139	AKR1C3	41	93	0.611129	1.1768	0.0171833	1.07373	up
ENSG00000219626	FAM228B	27	67	0.583664	1.44424	0.0171864	1.20192	up
ENSG00000205702	CYP2D7	34	12	0.644085	0.154939	0.0172291	-1.59776	down
ENSG00000103528	SYT17	49	21	0.453689	0.273712	0.0179945	-1.32271	down
ENSG00000077420	APBB1IP	48	104	0.490954	0.855439	0.0181115	1.00801	up
ENSG00000283378	CNTNAP3C	54	24	0.857155	0.3053	0.0186777	-1.27102	down
ENSG00000141293	SKAP1	18	51	0.278006	0.711122	0.0189354	1.39089	up
ENSG00000155792	DEPTOR	59	27	0.620736	0.266575	0.0190198	-1.22944	down
ENSG00000105808	RASA4	78	40	0.429906	0.160391	0.019038	-1.06669	down
ENSG00000113578	FGF1	31	73	0.205291	0.451403	0.0192054	1.12694	up
Homo_sapiens_newGene_5143	Homo_sapiens_newGene_5143	24	61	0.430444	0.934442	0.0200135	1.23596	up
ENSG00000127152	BCL11B	50	22	0.179061	0.066166	0.0206643	-1.28508	down
ENSG00000187187	ZNF546	74	38	0.254189	0.107448	0.0210257	-1.06461	down
Homo_sapiens_newGene_4935	Homo_sapiens_newGene_4935	74	38	0.770366	0.256273	0.0210257	-1.06461	down
ENSG00000167216	KATNAL2	55	25	0.639304	0.26017	0.0210774	-1.23885	down
ENSG00000232653	GOLGA8N	60	28	0.348564	0.11629	0.0212223	-1.20142	down
ENSG00000197415	VEPH1	26	64	0.167699	0.646062	0.0212223	1.19016	up
ENSG00000115267	IFIH1	42	17	0.312023	0.111105	0.0217982	-1.40368	down
ENSG00000138028	CGREF1	73	37	1.21765	0.537572	0.0220196	-1.08336	down
ENSG00000162745	OLFML2B	41	91	0.428884	0.697707	0.0220646	1.04241	up
ENSG00000136244	IL6	22	57	0.39317	0.919016	0.0220871	1.26321	up
ENSG00000221874	ZNF816-ZNF321P	68	33	1.48801	0.602074	0.0221995	-1.14562	down
Homo_sapiens_newGene_5406	Homo_sapiens_newGene_5406	80	42	1.31178	0.431146	0.0224702	-1.03299	down
Homo_sapiens_newGene_4548	Homo_sapiens_newGene_4548	46	20	0.649271	0.238341	0.0228538	-1.30174	down
Homo_sapiens_newGene_857	Homo_sapiens_newGene_857	51	23	3.23388	1.1908	0.0232206	-1.24981	down
ENSG00000144712	CAND2	51	23	0.297121	0.110465	0.0232206	-1.24981	down
Homo_sapiens_newGene_53	Homo_sapiens_newGene_53	30	70	2.20931	4.31612	0.0232347	1.11363	up
ENSG00000163739	CXCL1	24	60	0.600162	1.2486	0.0233533	1.21217	up
ENSG00000140807	NKD1	13	40	0.019352	0.052475	0.0238782	1.5072	up
ENSG00000267740	AC024592.3	29	68	1.55954	3.04231	0.0245278	1.1206	up
ENSG00000106013	ANKRD7	59	28	1.72813	0.52772	0.0247092	-1.17722	down
ENSG00000108759	KRT32	36	14	0.558363	0.17622	0.0250137	-1.45975	down
ENSG00000101695	RNF125	72	37	0.324113	0.139298	0.0250837	-1.06349	down
Homo_sapiens_newGene_1259	Homo_sapiens_newGene_1259	47	21	0.596758	0.219095	0.0259006	-1.26274	down
Homo_sapiens_newGene_720	Homo_sapiens_newGene_720	33	74	2.01632	3.76784	0.0265354	1.05668	up
Homo_sapiens_newGene_5268	Homo_sapiens_newGene_5268	15	43	0.838849	1.4262	0.0265354	1.40653	up
Homo_sapiens_newGene_2217	Homo_sapiens_newGene_2217	15	43	0.313981	0.787322	0.0265354	1.40653	up
Homo_sapiens_newGene_3122	Homo_sapiens_newGene_3122	41	17	1.2012	0.438756	0.0265354	-1.36902	down
Homo_sapiens_newGene_756	Homo_sapiens_newGene_756	41	17	1.16702	0.632834	0.0265354	-1.36902	down
ENSG00000214575	CPEB1	73	38	0.511183	0.173729	0.0273135	-1.04502	down
Homo_sapiens_newGene_4243	Homo_sapiens_newGene_4243	14	41	0.281732	0.712051	0.027872	1.43674	up
ENSG00000165300	SLITRK5	36	81	0.04593	0.087589	0.028019	1.06176	up
ENSG00000203727	SAMD5	44	19	0.194344	0.068121	0.0288036	-1.31129	down
Homo_sapiens_newGene_2319	Homo_sapiens_newGene_2319	26	62	0.942977	1.91416	0.0288036	1.14445	up
ENSG00000167644	C19orf33	53	25	2.99625	1.16625	0.0290421	-1.18553	down
ENSG00000127415	IDUA	48	22	0.70855	0.224471	0.0290421	-1.22633	down
Homo_sapiens_newGene_4951	Homo_sapiens_newGene_4951	61	30	1.78356	0.877496	0.0299218	-1.12613	down
ENSG00000112769	LAMA4	46	21	0.25093	0.104195	0.0308188	-1.23179	down
ENSG00000150627	WDR17	27	63	0.156421	0.290645	0.0316758	1.11328	up
ENSG00000197245	FAM110D	33	13	0.308026	0.097431	0.0326226	-1.44055	down
ENSG00000176472	ZNF575	33	13	0.401998	0.188017	0.0326226	-1.44055	down
ENSG00000171962	DRC3	33	13	0.42133	0.296501	0.0326226	-1.44055	down
Homo_sapiens_newGene_3828	Homo_sapiens_newGene_3828	52	25	0.926428	0.341926	0.0343093	-1.15812	down
ENSG00000009724	MASP2	47	22	0.524252	0.204807	0.0346896	-1.19603	down
ENSG00000164778	EN2	47	22	0.379443	0.143197	0.0346896	-1.19603	down
ENSG00000172602	RND1	60	30	1.05781	0.398526	0.0347557	-1.10233	down
Homo_sapiens_newGene_1521	Homo_sapiens_newGene_1521	60	30	0.995916	0.532561	0.0347557	-1.10233	down
Homo_sapiens_newGene_1059	Homo_sapiens_newGene_1059	28	64	0.30744	0.588697	0.0347557	1.08372	up
ENSG00000167895	TMC8	71	38	0.436818	0.195675	0.0354469	-1.00501	down
ENSG00000164690	SHH	71	38	0.436755	0.194266	0.0354469	-1.00501	down
ENSG00000117791	2022-03-02	22	54	0.297034	0.647595	0.0362349	1.18539	up
ENSG00000181004	BBS12	58	29	0.461967	0.186808	0.036867	-1.10221	down
ENSG00000160233	LRRC3	69	37	0.31811	0.143765	0.0376485	-1.0022	down
Homo_sapiens_newGene_1448	Homo_sapiens_newGene_1448	34	14	0.77796	0.28163	0.0384489	-1.37757	down
ENSG00000221916	C19orf73	37	80	1.33186	2.45762	0.0388591	1.00447	up
Homo_sapiens_newGene_2618	Homo_sapiens_newGene_2618	56	28	0.373483	0.178895	0.0390035	-1.10209	down
Homo_sapiens_newGene_1472	Homo_sapiens_newGene_1472	18	47	0.09709	0.218771	0.0390035	1.27336	up
ENSG00000180353	HCLS1	18	46	0.245107	0.523593	0.0390035	1.24242	up
ENSG00000124743	KLHL31	39	17	0.182984	0.065188	0.0390035	-1.29709	down
ENSG00000196388	INCA1	39	17	0.779057	0.266839	0.0390035	-1.29709	down
ENSG00000159588	CCDC17	23	55	0.283281	0.572445	0.0400343	1.14801	up
Homo_sapiens_newGene_744	Homo_sapiens_newGene_744	28	63	1.09018	2.26981	0.0400343	1.06105	up
ENSG00000141086	CTRL	36	78	0.573878	1.03855	0.0410352	1.0074	up
ENSG00000162892	IL24	20	50	0.299522	0.651095	0.0410485	1.21135	up
ENSG00000146678	IGFBP1	54	27	0.880937	0.37289	0.0414638	-1.10196	down
ENSG00000204618	RNF39	17	44	0.203418	0.453531	0.0414638	1.26037	up
ENSG00000135604	STX11	49	24	0.688424	0.283296	0.0427289	-1.13117	down
ENSG00000100167	2022-09-03	52	26	0.301415	0.12779	0.0441208	-1.10182	down
Homo_sapiens_newGene_2623	Homo_sapiens_newGene_2623	35	15	0.793111	0.168932	0.0441829	-1.32059	down
ENSG00000023839	ABCC2	16	42	0.073341	0.163317	0.0442568	1.28029	up
ENSG00000138738	PRDM5	63	33	0.410519	0.13882	0.0444074	-1.03564	down
ENSG00000270885	RASL10B	21	51	0.178645	0.359994	0.0453803	1.16987	up
ENSG00000153283	CD96	25	57	0.383274	0.58515	0.0482342	1.07972	up
Homo_sapiens_newGene_4118	Homo_sapiens_newGene_4118	20	49	0.830817	1.47832	0.0485258	1.18228	up
Homo_sapiens_newGene_5386	Homo_sapiens_newGene_5386	27	60	0.609999	1.33406	0.0495081	1.04304	up
