# Supplementary material for: LINC00629 protects osteosarcoma cell from ER stress-induced apoptosis and facilitates tumour progression by elevating KLF4 stability
Source: J Exp Clin Cancer Res. 2022 Dec 20;41:354. doi: 10.1186/s13046-022-02569-x (PMC9764730; doi:10.1186/s13046-022-02569-x)
Supplement: Supplementary file 11 — Additional file 11: Supplementary Table 5. The altered genes in KLF4-depleted cells. [file 13046_2022_2569_MOESM11_ESM.xlsx]

## Sheet: Sheet1
#ID	Symbol	CTR2_Count	KLF4KD_Count	CTR2_FPKM	KLF4KD_FPKM	FDR	log2FC	regulated
ENSG00000261915	AC026954.2	1701	17	15.1736	0.167477	6.2398e-79	-6.28785	down
ENSG00000285238	AC006064.6	0	693	0	2.18612	1.71227e-76	12.6212	up
ENSG00000285762	AC253536.7	861	0	22.6112	0	1.9526e-71	-12.5867	down
ENSG00000267303	AC011511.4	7	683	0.074538	9.89957	4.19366e-70	6.92772	up
Homo_sapiens_newGene_3656	Homo_sapiens_newGene_3656	808	4	3.35832	0.021048	1.22504e-64	-7.27166	down
ENSG00000234857	HNRNPUL2-BSCL2	0	399	0	2.67138	1.15272e-57	11.8249	up
ENSG00000268861	AC008878.3	523	0	2.22529	0	4.00483e-56	-11.8677	down
ENSG00000158874	APOA2	2	273	0.086891	15.4401	3.84184e-46	7.3434	up
ENSG00000185278	ZBTB37	620	28	0.702205	0.316846	7.69938e-38	-4.11577	down
ENSG00000277957	SENP3-EIF4A1	43692	4436	262.614	33.8175	9.41495e-38	-2.95234	down
ENSG00000283765	AC131160.1	267	0	1.84027	0	1.89733e-36	-10.8981	down
ENSG00000272414	FAM47E-STBD1	0	189	0	1.66749	6.20415e-36	10.7474	up
ENSG00000272772	AC104109.3	4	183	0.151077	10.114	3.15841e-32	5.8146	up
ENSG00000256500	AL139300.1	0	161	0	1.72322	4.93799e-32	10.5162	up
ENSG00000259075	POC1B-GALNT4	242	2	0.940765	0.005514	1.10416e-31	-6.49478	down
ENSG00000261732	AL031708.1	409	18	1.62113	0.08962	1.59258e-31	-4.15007	down
ENSG00000234444	ZNF736	578	39	1.71455	0.495105	1.09896e-30	-3.53814	down
ENSG00000267645	AC105052.3	41	346	0.536584	5.80466	9.22727e-28	3.42028	up
ENSG00000181450	ZNF678	416	26	1.56793	0.820777	1.16401e-27	-3.64673	down
ENSG00000267120	AD000671.2	0	131	0	1.82234	1.61108e-27	10.2189	up
ENSG00000284292	AC004922.1	181	5	1.71236	0.068146	3.05984e-22	-4.79997	down
ENSG00000163631	ALB	5	121	0.042434	1.42788	5.87687e-22	4.90607	up
ENSG00000257315	ZBED6	4807	892	10.4863	2.50627	4.8004e-19	-2.08222	down
ENSG00000265817	FSBP	27	192	0.24382	2.36049	6.87545e-19	3.1711	up
ENSG00000284779	IGF2	0	82	0	0.423361	1.70866e-18	9.54377	up
ENSG00000257390	AC023055.1	11	125	0.26801	1.93739	3.41828e-18	3.83704	up
ENSG00000257524	AL157935.2	422	54	2.65888	0.437076	6.31978e-18	-2.61609	down
ENSG00000164663	USP49	573	84	1.94907	0.980577	9.25941e-18	-2.42087	down
ENSG00000126246	IGFLR1	120	2	2.31824	0.087667	4.80862e-17	-5.48366	down
ENSG00000015479	MATR3	12894	2748	58.0592	16.4418	3.92339e-16	-1.88254	down
Homo_sapiens_newGene_476	Homo_sapiens_newGene_476	67	285	0.421827	2.30305	1.01665e-15	2.43394	up
ENSG00000198211	AC092143.1	83	0	0.630512	0	1.76244e-14	-9.21409	down
ENSG00000118137	APOA1	0	61	0	1.31423	3.88945e-14	9.11762	up
ENSG00000112769	LAMA4	81	0	0.305829	0	4.04427e-14	-9.17896	down
ENSG00000260342	AC138811.2	77	282	2.12484	9.87966	1.87071e-13	2.21837	up
ENSG00000183479	TREX2	391	1088	3.75576	14.2444	2.46756e-13	1.82373	up
ENSG00000260238	PMF1-BGLAP	271	40	5.68783	1.13492	6.04787e-13	-2.40934	down
ENSG00000255526	NEDD8-MDP1	0	53	0	1.8715	2.61374e-12	8.91519	up
ENSG00000214447	FAM187A	70	0	0.578041	0	3.4259e-12	-8.96878	down
ENSG00000129965	INS-IGF2	68	0	1.72056	0	5.3393e-12	-8.92705	down
ENSG00000204301	NOTCH4	0	51	0	0.199315	6.54011e-12	8.85981	up
ENSG00000019582	CD74	125	10	1.78287	0.181591	7.9275e-12	-3.28202	down
ENSG00000132470	ITGB4	347	65	1.30229	0.28942	2.06414e-11	-2.0669	down
ENSG00000285304	Z83844.3	197	29	1.33095	0.246675	1.064e-10	-2.41197	down
ENSG00000089505	CMTM1	0	46	0	1.30422	1.24742e-10	8.71129	up
ENSG00000260272	AC093525.2	0	44	0	0.600963	3.43588e-10	8.64731	up
ENSG00000136603	SKIL	1458	399	6.87227	3.52977	2.65975e-09	-1.52161	down
ENSG00000260643	AC092718.3	20	92	0.454878	2.48073	1.49835e-08	2.54096	up
ENSG00000106069	CHN2	50	0	0.288112	0	1.77849e-08	-8.48451	down
ENSG00000255639	AC005833.1	13	72	0.082028	0.575169	1.90752e-08	2.8039	up
ENSG00000132522	GPS2	1085	2241	17.5159	46.7968	1.90752e-08	1.394	up
Homo_sapiens_newGene_1473	Homo_sapiens_newGene_1473	96	10	0.892552	0.112967	3.26714e-08	-2.90169	down
ENSG00000144785	AC073896.1	8	57	0.161233	1.61087	4.66811e-08	3.15831	up
ENSG00000213397	HAUS7	1227	358	19.623	8.90271	4.76538e-08	-1.42916	down
ENSG00000179841	AKAP5	186	36	0.612686	0.365799	5.25973e-08	-2.01825	down
Homo_sapiens_newGene_6101	Homo_sapiens_newGene_6101	21	87	0.292161	1.56853	8.12913e-08	2.39053	up
ENSG00000250644	AC068580.4	45	0	0.230933	0	1.19261e-07	-8.33295	down
ENSG00000136826	KLF4	1617	493	12.3178	4.787	1.21733e-07	-1.3658	down
ENSG00000267426	AC087289.3	10	61	0.101695	0.854072	1.27917e-07	2.93902	up
ENSG00000265118	AC134669.1	78	7	1.63139	0.161883	1.37041e-07	-3.11047	down
ENSG00000258790	AL121594.1	1670	516	9.15754	3.58486	1.81425e-07	-1.34655	down
ENSG00000284862	CCDC39	44	0	1.87425	0	1.81425e-07	-8.30063	down
ENSG00000276418	AC036214.3	44	0	0.607007	0	1.81425e-07	-8.30063	down
ENSG00000204287	HLA-DRA	82	9	1.35159	0.180846	2.89014e-07	-2.8249	down
ENSG00000240583	AQP1	6	49	0.037128	0.449061	3.9331e-07	3.34737	up
ENSG00000146678	IGFBP1	520	147	6.6448	2.37332	3.96299e-07	-1.47434	down
Homo_sapiens_newGene_1480	Homo_sapiens_newGene_1480	2035	3830	70.8922	169.26	4.55914e-07	1.25992	up
ENSG00000180834	MAP6D1	55	151	0.549197	1.91145	4.62639e-07	1.80209	up
ENSG00000167807	AC011511.1	36	114	0.380699	1.55283	4.83964e-07	2.00642	up
ENSG00000239704	CDRT4	13	65	0.40945	1.09352	5.42372e-07	2.65658	up
Homo_sapiens_newGene_6457	Homo_sapiens_newGene_6457	22	81	0.712998	3.39421	9.61998e-07	2.22089	up
Homo_sapiens_newGene_1466	Homo_sapiens_newGene_1466	568	169	1.59779	0.60262	1.23755e-06	-1.40062	down
ENSG00000268750	AC010522.1	10	54	0.23562	1.85039	1.61411e-06	2.7635	up
Homo_sapiens_newGene_4241	Homo_sapiens_newGene_4241	27	91	0.165265	0.725955	1.76697e-06	2.09485	up
ENSG00000264324	AC006030.1	75	9	0.309785	0.043319	2.14611e-06	-2.69639	down
ENSG00000277150	F8A3	335	93	4.0226	1.41256	2.49488e-06	-1.50009	down
ENSG00000280987	MATR3	7835	13888	50.6525	102.286	2.92251e-06	1.17348	up
Homo_sapiens_newGene_6401	Homo_sapiens_newGene_6401	54	4	0.682632	0.055919	2.9275e-06	-3.37182	down
ENSG00000167774	AC010323.1	4	38	0.11193	1.73352	3.14246e-06	3.55014	up
Homo_sapiens_newGene_1481	Homo_sapiens_newGene_1481	13829	24299	133.255	297.019	3.72832e-06	1.16086	up
ENSG00000205413	SAMD9	3378	1170	10.4611	4.57861	4.23492e-06	-1.18192	down
Homo_sapiens_newGene_589	Homo_sapiens_newGene_589	411	122	1.05295	0.39484	4.2521e-06	-1.40378	down
Homo_sapiens_newGene_333	Homo_sapiens_newGene_333	42	116	0.33483	1.17917	4.60908e-06	1.80989	up
ENSG00000196268	ZNF493	223	57	1.36667	0.965769	4.82356e-06	-1.61847	down
Homo_sapiens_newGene_1925	Homo_sapiens_newGene_1925	6	43	0.021946	0.228434	6.49751e-06	3.15938	up
ENSG00000121966	CXCR4	477	147	5.94385	2.29737	6.72703e-06	-1.34985	down
Homo_sapiens_newGene_5163	Homo_sapiens_newGene_5163	68	8	2.40532	0.248026	8.62065e-06	-2.72306	down
ENSG00000158023	WDR66	9	47	0.040753	0.296208	1.00866e-05	2.71343	up
Homo_sapiens_newGene_6486	Homo_sapiens_newGene_6486	66	8	1.73722	0.262199	1.22532e-05	-2.68008	down
Homo_sapiens_newGene_1478	Homo_sapiens_newGene_1478	3166	5402	44.283	95.8462	1.32495e-05	1.11846	up
ENSG00000277726	AL109811.3	92	196	2.09798	3.34434	2.41472e-05	1.43743	up
ENSG00000125538	IL1B	51	5	0.651449	0.068874	3.46283e-05	-2.97539	down
ENSG00000285733	AL031315.1	8	42	0.071124	0.505895	3.46283e-05	2.71873	up
ENSG00000090382	LYZ	85	15	1.16488	0.260597	3.89382e-05	-2.14667	down
ENSG00000108825	PTGES3L-AARSD1	143	35	1.43161	0.497488	6.05174e-05	-1.67981	down
ENSG00000214654	B3GNT10	81	14	1.01933	0.451666	6.2107e-05	-2.17603	down
Homo_sapiens_newGene_3527	Homo_sapiens_newGene_3527	9	43	0.062264	0.836376	7.21838e-05	2.58542	up
Homo_sapiens_newGene_2174	Homo_sapiens_newGene_2174	170	315	0.775747	1.82597	8.4265e-05	1.2368	up
Homo_sapiens_newGene_2166	Homo_sapiens_newGene_2166	90	18	0.780515	0.185514	9.36713e-05	-1.96772	down
ENSG00000285943	AC112128.1	232	70	0.716288	0.273878	0.000116728	-1.37964	down
ENSG00000284194	SCO2	97	20	1.95266	0.547591	0.000117643	-1.92449	down
Homo_sapiens_newGene_2173	Homo_sapiens_newGene_2173	524	182	2.16549	0.95264	0.00012583	-1.17748	down
ENSG00000125730	C3	198	57	0.808274	0.283685	0.000127366	-1.44704	down
ENSG00000157693	TMEM268	545	191	3.22182	2.20533	0.000133885	-1.16456	down
ENSG00000136842	TMOD1	143	37	0.89896	0.292954	0.000133885	-1.59988	down
ENSG00000058673	ZC3H11A	3459	5481	14.8869	23.2676	0.000156521	1.01172	up
ENSG00000145358	DDIT4L	55	7	0.440414	0.066357	0.000166789	-2.60751	down
ENSG00000251537	AC005324.3	52	6	0.199226	0.025249	0.000192161	-2.74548	down
ENSG00000258643	BCL2L2-PABPN1	10	43	0.139084	0.829026	0.000192161	2.43563	up
ENSG00000116885	OSCP1	42	100	0.60086	2.30941	0.000195301	1.59599	up
ENSG00000112245	PTP4A1	1873	722	17.9766	8.7867	0.00022855	-1.0275	down
ENSG00000258653	AC005520.1	145	264	0.827606	1.91562	0.000231736	1.21136	up
Homo_sapiens_newGene_4252	Homo_sapiens_newGene_4252	391	135	1.83937	0.853319	0.000271627	-1.18589	down
ENSG00000182809	CRIP2	136	36	1.54534	0.507924	0.000271627	-1.56696	down
ENSG00000253368	TRNP1	354	121	3.89067	1.69048	0.000299402	-1.20034	down
ENSG00000143195	ILDR2	12	45	0.018018	0.092019	0.000400925	2.24134	up
Homo_sapiens_newGene_791	Homo_sapiens_newGene_791	30	77	0.628643	2.34176	0.000428686	1.7029	up
Homo_sapiens_newGene_2103	Homo_sapiens_newGene_2103	18	55	0.213703	0.824159	0.000517453	1.9508	up
Homo_sapiens_newGene_4243	Homo_sapiens_newGene_4243	18	55	0.284279	1.12828	0.000517453	1.9508	up
ENSG00000183971	NPW	8	35	0.179837	1.18632	0.000545119	2.45645	up
ENSG00000112309	B3GAT2	47	104	0.148839	0.42171	0.000570587	1.49075	up
ENSG00000008056	SYN1	49	6	0.33865	0.048018	0.000570587	-2.65999	down
Homo_sapiens_newGene_3050	Homo_sapiens_newGene_3050	20	59	0.348399	1.0986	0.000590678	1.901	up
ENSG00000177409	SAMD9L	527	195	1.64817	0.730772	0.000595055	-1.08623	down
Homo_sapiens_newGene_6458	Homo_sapiens_newGene_6458	56	9	2.15958	0.399205	0.000626646	-2.27584	down
ENSG00000134909	ARHGAP32	810	312	2.14066	1.49887	0.000656283	-1.02845	down
ENSG00000170160	CCDC144A	191	60	0.475911	0.183737	0.000665072	-1.32129	down
ENSG00000159640	ACE	590	223	2.54883	1.20753	0.000709283	-1.05564	down
Homo_sapiens_newGene_324	Homo_sapiens_newGene_324	327	525	3.07227	6.23916	0.000773193	1.03038	up
ENSG00000145911	N4BP3	385	140	1.33767	0.617473	0.000820442	-1.11116	down
ENSG00000157654	PALM2-AKAP2	393	143	2.57612	1.69687	0.00085796	-1.11025	down
ENSG00000267740	AC024592.3	48	103	1.99723	2.14788	0.00097401	1.44654	up
Homo_sapiens_newGene_2339	Homo_sapiens_newGene_2339	49	7	1.42814	0.23046	0.00135717	-2.44131	down
ENSG00000118804	STBD1	291	103	1.79937	0.804195	0.00138042	-1.14986	down
ENSG00000171016	PYGO1	111	196	0.936364	0.686132	0.00140635	1.16695	up
ENSG00000176222	ZNF404	12	42	0.134078	0.597894	0.00151766	2.14206	up
Homo_sapiens_newGene_5315	Homo_sapiens_newGene_5315	61	12	0.966218	0.240246	0.00153806	-1.98825	down
Homo_sapiens_newGene_253	Homo_sapiens_newGene_253	14	45	0.132864	0.563627	0.00182597	2.02133	up
ENSG00000133937	GSC	50	8	0.82297	0.166705	0.00212636	-2.28052	down
Homo_sapiens_newGene_2462	Homo_sapiens_newGene_2462	64	13	0.531213	0.135367	0.00229778	-1.94289	down
ENSG00000139187	KLRG1	52	9	0.966116	0.289682	0.00231902	-2.1692	down
ENSG00000116663	FBXO6	54	10	0.740861	0.164179	0.00250264	-2.07325	down
ENSG00000126759	CFP	80	20	1.06061	0.322561	0.00260253	-1.64694	down
Homo_sapiens_newGene_4556	Homo_sapiens_newGene_4556	15	46	0.2336	0.955209	0.00260253	1.95438	up
ENSG00000224712	NPIPA3	98	27	2.08053	0.672168	0.00260253	-1.50835	down
ENSG00000273331	TM4SF19-TCTEX1D2	47	7	1.02873	0.169092	0.00260253	-2.38136	down
Homo_sapiens_newGene_372	Homo_sapiens_newGene_372	121	204	1.0878	2.29721	0.0027355	1.10034	up
ENSG00000102934	PLLP	196	67	0.861835	0.62024	0.00281011	-1.19962	down
Homo_sapiens_newGene_2426	Homo_sapiens_newGene_2426	12	40	0.119021	0.511347	0.00282691	2.07186	up
ENSG00000205364	MT1M	141	233	3.69098	7.82216	0.0030028	1.07155	up
ENSG00000188167	TMPPE	132	41	0.730621	0.27658	0.00305151	-1.33684	down
ENSG00000105472	CLEC11A	52	102	0.767172	1.92441	0.00314457	1.31733	up
ENSG00000105699	LSR	28	66	0.233804	0.71294	0.00319286	1.57991	up
ENSG00000179104	TMTC2	137	43	0.507796	0.20164	0.00335676	-1.32189	down
Homo_sapiens_newGene_1441	Homo_sapiens_newGene_1441	56	11	0.686976	0.169654	0.00335676	-1.9895	down
ENSG00000163734	CXCL3	15	45	0.279529	1.10803	0.00335676	1.92275	up
ENSG00000183049	CAMK1D	218	78	0.70143	0.577683	0.00350889	-1.13401	down
Homo_sapiens_newGene_401	Homo_sapiens_newGene_401	100	28	1.44526	0.515887	0.00366537	-1.4852	down
ENSG00000217236	SP9	94	26	0.775723	0.271128	0.00379271	-1.50254	down
ENSG00000183486	MX2	371	144	2.65113	1.26368	0.00383728	-1.01713	down
ENSG00000163995	ABLIM2	85	22	0.57693	0.166076	0.00389712	-1.59747	down
ENSG00000154188	ANGPT1	50	9	0.238801	0.049311	0.00403875	-2.11277	down
ENSG00000118777	ABCG2	78	139	0.466921	0.830758	0.00407492	1.17976	up
ENSG00000137462	TLR2	23	57	0.113648	0.358645	0.00511088	1.65102	up
Homo_sapiens_newGene_3828	Homo_sapiens_newGene_3828	42	84	0.525407	1.34425	0.00517117	1.34475	up
Homo_sapiens_newGene_6117	Homo_sapiens_newGene_6117	47	8	1.27139	0.251187	0.00528928	-2.19151	down
Homo_sapiens_newGene_890	Homo_sapiens_newGene_890	13	40	0.122528	0.476333	0.0055857	1.95766	up
ENSG00000221995	TIAF1	91	26	0.359824	0.127657	0.00574518	-1.45582	down
ENSG00000176532	PRR15	87	24	1.1759	0.565855	0.00590262	-1.50604	down
ENSG00000147144	CCDC120	316	123	1.81967	1.19106	0.00593419	-1.01295	down
ENSG00000077585	GPR137B	173	61	1.78569	0.799946	0.00656772	-1.15479	down
ENSG00000228439	TSTD3	90	26	1.97165	0.704531	0.00707168	-1.4399	down
Homo_sapiens_newGene_4992	Homo_sapiens_newGene_4992	13	39	0.102295	0.396728	0.00768337	1.92124	up
ENSG00000003096	KLHL13	72	126	0.331575	0.70168	0.00791832	1.15348	up
Homo_sapiens_newGene_689	Homo_sapiens_newGene_689	14	41	0.563139	1.98482	0.00791832	1.88737	up
Homo_sapiens_newGene_4090	Homo_sapiens_newGene_4090	24	57	0.70732	2.11573	0.00812105	1.58998	up
ENSG00000164849	GPR146	25	57	0.268346	1.12838	0.00812105	1.53142	up
ENSG00000274180	NATD1	92	27	0.39229	0.14416	0.00816631	-1.41734	down
ENSG00000123892	RAB38	91	27	1.30711	0.484368	0.00816631	-1.40159	down
ENSG00000155085	AK9	151	52	1.14675	0.540181	0.00823346	-1.18859	down
Homo_sapiens_newGene_4642	Homo_sapiens_newGene_4642	226	86	1.82245	0.879317	0.00875998	-1.0453	down
Homo_sapiens_newGene_2541	Homo_sapiens_newGene_2541	44	8	0.95782	0.331756	0.00972079	-2.09665	down
Homo_sapiens_newGene_6050	Homo_sapiens_newGene_6050	26	58	0.530171	1.52307	0.00997769	1.50019	up
ENSG00000157873	TNFRSF14	135	46	1.97032	0.738747	0.0100619	-1.20364	down
ENSG00000187987	ZSCAN23	103	32	0.726962	0.27455	0.0100619	-1.33584	down
ENSG00000040608	RTN4R	34	69	0.32471	0.847689	0.010351	1.3651	up
ENSG00000129204	USP6	16	43	0.038151	0.144122	0.0103588	1.76505	up
ENSG00000165272	AQP3	185	68	2.14182	1.00967	0.0103588	-1.09501	down
ENSG00000158352	SHROOM4	180	66	0.506735	0.183855	0.0110002	-1.09851	down
ENSG00000253731	PCDHGA6	77	21	0.286887	0.097068	0.0114589	-1.52189	down
ENSG00000185900	POMK	140	49	1.63332	0.746906	0.0121223	-1.16512	down
ENSG00000177144	NUDT4B	110	174	1.91648	3.86668	0.0121535	1.00832	up
ENSG00000163694	RBM47	187	70	0.935777	0.38292	0.0123304	-1.06876	down
ENSG00000099812	MISP	97	30	0.712763	0.275198	0.0125628	-1.34216	down
ENSG00000167100	SAMD14	48	10	0.228654	0.12013	0.0134846	-1.90379	down
ENSG00000146205	ANO7	19	46	0.717883	0.323024	0.0134846	1.61615	up
ENSG00000178852	EFCAB13	129	44	0.811885	0.297913	0.0141576	-1.20209	down
ENSG00000087116	ADAMTS2	228	89	0.944833	0.536368	0.0151808	-1.0086	down
ENSG00000148803	FUOM	180	68	5.20078	2.60229	0.0164015	-1.05552	down
Homo_sapiens_newGene_5150	Homo_sapiens_newGene_5150	62	16	1.06584	0.424718	0.016659	-1.5999	down
ENSG00000197779	ZNF81	165	61	0.583482	0.206689	0.016659	-1.08654	down
ENSG00000280670	CCDC163	37	72	0.727206	0.860271	0.0167939	1.30489	up
Homo_sapiens_newGene_2843	Homo_sapiens_newGene_2843	20	47	0.812422	2.49821	0.0171864	1.57363	up
Homo_sapiens_newGene_2987	Homo_sapiens_newGene_2987	53	13	0.585133	0.176039	0.0176921	-1.67146	down
ENSG00000124772	CPNE5	214	84	1.50301	0.745481	0.0176921	-1.00054	down
ENSG00000273983	HIST1H3G	16	42	0.137618	0.465254	0.0177969	1.73119	up
ENSG00000160179	ABCG1	150	55	1.04688	0.469928	0.0183993	-1.09826	down
ENSG00000091879	ANGPT2	93	29	0.379536	0.142246	0.0186623	-1.33022	down
Homo_sapiens_newGene_334	Homo_sapiens_newGene_334	80	24	0.800095	0.296938	0.0192101	-1.38523	down
Homo_sapiens_newGene_4514	Homo_sapiens_newGene_4514	62	106	0.899994	1.95933	0.0192636	1.11963	up
ENSG00000106031	HOXA13	23	51	0.093261	0.270269	0.0201679	1.49088	up
ENSG00000047648	ARHGAP6	22	50	0.084798	0.250958	0.0206848	1.52611	up
Homo_sapiens_newGene_3879	Homo_sapiens_newGene_3879	22	50	0.335433	1.18928	0.0206848	1.52611	up
ENSG00000213626	LBH	131	47	0.890621	0.400288	0.0222584	-1.12934	down
Homo_sapiens_newGene_225	Homo_sapiens_newGene_225	19	44	0.34349	1.08225	0.0224287	1.55218	up
ENSG00000253958	CLDN23	52	13	0.50189	0.155537	0.022882	-1.64406	down
ENSG00000145703	IQGAP2	69	20	0.247492	0.089499	0.0229255	-1.43394	down
ENSG00000100290	BIK	48	11	1.06209	0.2969	0.0235169	-1.76771	down
ENSG00000115604	IL18R1	13	35	0.067615	0.239259	0.0236852	1.76558	up
Homo_sapiens_newGene_2993	Homo_sapiens_newGene_2993	31	62	0.399132	1.18578	0.0242624	1.34372	up
ENSG00000138759	FRAS1	166	64	0.224368	0.109107	0.0264471	-1.02611	down
ENSG00000213889	PPM1N	80	25	1.14326	0.592475	0.0271403	-1.3266	down
ENSG00000120278	PLEKHG1	96	32	0.283246	0.118056	0.0276403	-1.23445	down
ENSG00000028137	TNFRSF1B	150	57	0.855947	0.410301	0.0276403	-1.04683	down
ENSG00000259316	AC087632.1	131	48	3.0785	1.63252	0.0276403	-1.09903	down
ENSG00000133101	CCNA1	107	37	1.28805	0.514826	0.0294392	-1.18195	down
Homo_sapiens_newGene_5600	Homo_sapiens_newGene_5600	49	12	0.59839	0.173142	0.0295332	-1.67303	down
ENSG00000148704	VAX1	16	40	0.119485	0.388552	0.0295332	1.66099	up
ENSG00000159917	ZNF235	61	101	0.408957	0.882134	0.0295332	1.0734	up
Homo_sapiens_newGene_5690	Homo_sapiens_newGene_5690	113	40	2.66309	1.45465	0.0295532	-1.14841	down
Homo_sapiens_newGene_2970	Homo_sapiens_newGene_2970	24	51	0.290091	0.783992	0.0295532	1.42985	up
ENSG00000196126	HLA-DRB1	47	11	0.803978	0.224427	0.0295532	-1.73743	down
ENSG00000167995	BEST1	47	11	0.232208	0.105496	0.0295532	-1.73743	down
ENSG00000167653	PSCA	15	38	0.362969	1.08569	0.0295532	1.67947	up
Homo_sapiens_newGene_1654	Homo_sapiens_newGene_1654	15	38	0.337912	1.14497	0.0295532	1.67947	up
ENSG00000284762	AC022414.1	67	110	0.415778	0.864365	0.029615	1.06137	up
ENSG00000110944	IL23A	44	10	0.885958	0.252417	0.0298908	-1.77864	down
Homo_sapiens_newGene_5290	Homo_sapiens_newGene_5290	22	48	0.283521	0.80035	0.0317825	1.46735	up
ENSG00000010310	GIPR	106	37	0.791967	0.298361	0.0334282	-1.16842	down
ENSG00000170542	SERPINB9	67	20	0.341774	0.127011	0.0336626	-1.39159	down
ENSG00000130303	BST2	67	20	1.3854	0.5038	0.0336626	-1.39159	down
ENSG00000174564	IL20RB	40	73	0.406466	0.950128	0.0343698	1.21269	up
ENSG00000155966	AFF2	31	60	0.060138	0.162505	0.0343698	1.2965	up
ENSG00000213689	TREX1	16	39	0.255605	0.74976	0.0374506	1.62456	up
ENSG00000172508	CARNS1	33	63	0.17267	0.423907	0.0377051	1.27696	up
ENSG00000077420	APBB1IP	34	63	0.311978	0.607247	0.0377051	1.23407	up
ENSG00000256977	LIMS3	84	28	1.12359	0.475435	0.0390815	-1.23404	down
ENSG00000130751	NPAS1	144	56	2.05843	0.8218	0.0390815	-1.01348	down
ENSG00000197191	CYSRT1	45	78	0.721194	1.6024	0.0390815	1.13877	up
Homo_sapiens_newGene_6821	Homo_sapiens_newGene_6821	106	38	0.849601	0.385228	0.042494	-1.13006	down
Homo_sapiens_newGene_656	Homo_sapiens_newGene_656	64	19	0.837139	0.311687	0.043156	-1.39923	down
ENSG00000185499	MUC1	61	18	0.64024	0.11297	0.0454103	-1.40766	down
ENSG00000278599	TBC1D3E	77	25	0.781975	0.312609	0.0456689	-1.27155	down
ENSG00000151687	ANKAR	49	13	0.264879	0.075809	0.0465345	-1.55856	down
ENSG00000135119	RNFT2	83	28	0.609768	0.192883	0.046771	-1.21679	down
Homo_sapiens_newGene_726	Homo_sapiens_newGene_726	47	12	0.846402	0.264241	0.0482068	-1.61309	down
Homo_sapiens_newGene_5333	Homo_sapiens_newGene_5333	44	11	1.06117	0.329802	0.0499621	-1.64256	down
